# Supplementary material for: Knowledge and practice of breast self-examination and associated factors among women with breast cancer in Kabul, Afghanistan
Source: PLoS One. 2025 Oct 24;20(10):e0335460. doi: 10.1371/journal.pone.0335460 (PMC12551836; doi:10.1371/journal.pone.0335460)
Supplement: S1 Data — (XLSX) [file pone.0335460.s006.xlsx]

## Sheet: KAP OF Breast Cancer
age_of_participant	Occupation	Occupation/housewife	Occupation/government	Occupation/private	Occupation/students	Occupation/non_of_them	Marital_status	Marital_status/single	Marital_status/married	Marital_status/divorced	Marital_status/widowed	Education_level	Education_level/illiterate	Education_level/primary	Education_level/secondary	Education_level/university	Smoking_status	Smoking_status/smoker	Smoking_status/non_smoker	BMI	BMI/under_weight	BMI/healthy	BMI/over_weight	BMI/obese	Distance_of_from_home_to_hospital	Distance_of_from_home_to_hospital/less_the_5_km	Distance_of_from_home_to_hospital/more_than_5_km	Distance_of_from_home_to_hospital/i_cam_from_province	Number_of_Children	Number_of_Children/more_than_2	Number_of_Children/less_the_2	Number_of_Children/i_have_not_children	Have_you_heard_about_BSE	Have_you_heard_about_BSE/yes	Have_you_heard_about_BSE/no	Changes_in_the_shape_gns_of_breast_cancer	Changes_in_the_shape_gns_of_breast_cancer/yes	Changes_in_the_shape_gns_of_breast_cancer/no	At_what_age_do_women_have_to_start_BSE	At_what_age_do_women_have_to_start_BSE/from_age_20	At_what_age_do_women_have_to_start_BSE/from_age_30	At_what_age_do_women_have_to_start_BSE/from_age_40	At_what_age_do_women_have_to_start_BSE/don_t_know	How_often_should_BSE_be_performed	How_often_should_BSE_be_performed/weekly	How_often_should_BSE_be_performed/monthly	How_often_should_BSE_be_performed/yearly	How_often_should_BSE_be_performed/i_do_not_know	Which_hand_do_you_us_for_the_right_breast
20	housewife	1	0	0	0	0	single	1	0	0	0	secondary	0	0	1	0	non_smoker	0	1	under_weight	1	0	0	0	more_than_5_km	0	1	0	i_have_not_children	0	0	1	no	0	1	no	0	1	from_age_30	0	1	0	0	weekly	1	0	0	0	use_the_right_hand_for_both_breasts
60	housewife	1	0	0	0	0	married	0	1	0	0	illiterate	1	0	0	0	non_smoker	0	1	over_weight	0	0	1	0	more_than_5_km	0	1	0	more_than_2	1	0	0	yes	1	0	no	0	1	from_age_40	0	0	1	0	yearly	0	0	1	0	use_the_right_hand_for_both_breasts
30	housewife	1	0	0	0	0	married	0	1	0	0	illiterate	1	0	0	0	non_smoker	0	1	under_weight	1	0	0	0	less_the_5_km	1	0	0	more_than_2	1	0	0	yes	1	0	no	0	1	from_age_40	0	0	1	0	monthly	0	1	0	0	use_the_right_hand_for_both_breasts
40	housewife	1	0	0	0	0	married	0	1	0	0	illiterate	1	0	0	0	non_smoker	0	1	under_weight	1	0	0	0	more_than_5_km	0	1	0	more_than_2	1	0	0	no	0	1	no	0	1	don_t_know	0	0	0	1	i_do_not_know	0	0	0	1	use_the_right_hand_for_both_breasts
40	housewife government	1	1	0	0	0	married	0	1	0	0	illiterate	1	0	0	0	non_smoker	0	1	under_weight	1	0	0	0	more_than_5_km	0	1	0	more_than_2	1	0	0	no	0	1	no	0	1	don_t_know	0	0	0	1	i_do_not_know	0	0	0	1	use_the_right_hand_for_both_breasts
50	housewife	1	0	0	0	0	married	0	1	0	0	illiterate	1	0	0	0	non_smoker	0	1						more_than_5_km	0	1	0	more_than_2	1	0	0	no	0	1	yes	1	0	from_age_20	1	0	0	0	i_do_not_know	0	0	0	1	use_the_right_hand_for_the_left_breast_a
30	non_of_them	0	0	0	0	1	single	1	0	0	0	illiterate	1	0	0	0	non_smoker	0	1	under_weight	1	0	0	0	more_than_5_km	0	1	0	i_have_not_children	0	0	1	yes	1	0	no	0	1	from_age_40	0	0	1	0	monthly	0	1	0	0	use_the_right_hand_for_both_breasts
38	government	0	1	0	0	0	married	0	1	0	0	illiterate	1	0	0	0	non_smoker	0	1	over_weight	0	0	1	0	less_the_5_km	1	0	0	more_than_2	1	0	0	no	0	1	no	0	1	from_age_20	1	0	0	0	monthly	0	1	0	0	use_the_right_hand_for_both_breasts
43	housewife	1	0	0	0	0	married	0	1	0	0	primary	0	1	0	0	non_smoker	0	1	over_weight	0	0	1	0	more_than_5_km	0	1	0	more_than_2	1	0	0				no	0	1	don_t_know	0	0	0	1	i_do_not_know	0	0	0	1	use_the_right_hand_for_the_right_breast_
45	housewife	1	0	0	0	0	married	0	1	0	0	illiterate	1	0	0	0	non_smoker	0	1	under_weight	1	0	0	0	less_the_5_km	1	0	0	more_than_2	1	0	0	no	0	1	yes	1	0	from_age_20	1	0	0	0	monthly	0	1	0	0	use_the_right_hand_for_the_left_breast_a
50	housewife	1	0	0	0	0	married	0	1	0	0	illiterate	1	0	0	0	non_smoker	0	1	over_weight	0	0	1	0	less_the_5_km	1	0	0	more_than_2	1	0	0	yes	1	0	no	0	1	from_age_20	1	0	0	0	yearly	0	0	1	0	use_the_right_hand_for_the_left_breast_a
38	housewife	1	0	0	0	0	married	0	1	0	0	illiterate	1	0	0	0	non_smoker	0	1	obese	0	0	0	1	less_the_5_km	1	0	0	more_than_2	1	0	0	yes	1	0	yes	1	0	don_t_know	0	0	0	1	monthly	0	1	0	0	use_the_right_hand_for_the_left_breast_a
30	housewife	1	0	0	0	0						primary	0	1	0	0	non_smoker	0	1	over_weight	0	0	1	0	less_the_5_km	1	0	0	more_than_2	1	0	0	yes	1	0	yes	1	0	from_age_20	1	0	0	0	monthly	0	1	0	0	use_the_right_hand_for_the_left_breast_a
33	housewife	1	0	0	0	0	married	0	1	0	0	secondary	0	0	1	0	non_smoker	0	1	healthy	0	1	0	0	less_the_5_km	1	0	0	more_than_2	1	0	0	yes	1	0	yes	1	0	from_age_20	1	0	0	0	weekly	1	0	0	0	use_the_right_hand_for_both_breasts
55	housewife	1	0	0	0	0	married	0	1	0	0	illiterate	1	0	0	0	non_smoker	0	1	obese	0	0	0	1	less_the_5_km	1	0	0	more_than_2	1	0	0	yes	1	0	yes	1	0	from_age_20	1	0	0	0	weekly	1	0	0	0	use_the_right_hand_for_the_left_breast_a
45	housewife	1	0	0	0	0	married	0	1	0	0	illiterate	1	0	0	0	non_smoker	0	1	under_weight	1	0	0	0	less_the_5_km	1	0	0	more_than_2	1	0	0	no	0	1	yes	1	0	don_t_know	0	0	0	1	i_do_not_know	0	0	0	1	use_the_left_hand_for_both_breasts
29	housewife	1	0	0	0	0	married	0	1	0	0	illiterate	1	0	0	0	non_smoker	0	1	under_weight	1	0	0	0	less_the_5_km	1	0	0	more_than_2	1	0	0	no	0	1	yes	1	0	don_t_know	0	0	0	1	i_do_not_know	0	0	0	1	use_the_right_hand_for_the_left_breast_a
60	non_of_them	0	0	0	0	1	married	0	1	0	0	illiterate	1	0	0	0	non_smoker	0	1	under_weight	1	0	0	0	less_the_5_km	1	0	0	more_than_2	1	0	0	no	0	1	yes	1	0	from_age_30	0	1	0	0	monthly	0	1	0	0	use_the_left_hand_for_both_breasts
22	non_of_them	0	0	0	0	1	single	1	0	0	0	university	0	0	0	1	non_smoker	0	1	under_weight	1	0	0	0	less_the_5_km	1	0	0	i_have_not_children	0	0	1	yes	1	0	yes	1	0	from_age_20	1	0	0	0	monthly	0	1	0	0	use_the_right_hand_for_the_left_breast_a
34	housewife	1	0	0	0	0	married	0	1	0	0	illiterate	1	0	0	0	non_smoker	0	1	over_weight	0	0	1	0	more_than_5_km	0	1	0	more_than_2	1	0	0	yes no	1	1	no	0	1	don_t_know	0	0	0	1	i_do_not_know	0	0	0	1	use_the_right_hand_for_the_left_breast_a
32	housewife	1	0	0	0	0	married	0	1	0	0	illiterate	1	0	0	0	non_smoker	0	1	under_weight	1	0	0	0	less_the_5_km	1	0	0	more_than_2	1	0	0	no	0	1	no	0	1	from_age_20	1	0	0	0	monthly	0	1	0	0	use_the_right_hand_for_the_left_breast_a
35	housewife	1	0	0	0	0	single	1	0	0	0	illiterate	1	0	0	0	non_smoker	0	1	under_weight	1	0	0	0	less_the_5_km	1	0	0	i_have_not_children	0	0	1	no	0	1	yes	1	0	don_t_know	0	0	0	1	i_do_not_know	0	0	0	1	use_the_right_hand_for_the_left_breast_a
43	housewife	1	0	0	0	0	married	0	1	0	0	illiterate	1	0	0	0	non_smoker	0	1	obese	0	0	0	1	more_than_5_km	0	1	0	more_than_2	1	0	0	yes	1	0	no	0	1	from_age_20	1	0	0	0	monthly	0	1	0	0	use_the_right_hand_for_the_left_breast_a
43	housewife	1	0	0	0	0	married	0	1	0	0	illiterate	1	0	0	0	non_smoker	0	1	under_weight	1	0	0	0	less_the_5_km	1	0	0	more_than_2	1	0	0	no	0	1	yes	1	0	from_age_30	0	1	0	0	monthly	0	1	0	0	use_the_right_hand_for_the_left_breast_a
40	government	0	1	0	0	0	married	0	1	0	0	illiterate	1	0	0	0	non_smoker	0	1	under_weight	1	0	0	0	less_the_5_km	1	0	0	more_than_2	1	0	0	no	0	1	yes	1	0	don_t_know	0	0	0	1	i_do_not_know	0	0	0	1	use_the_right_hand_for_the_left_breast_a
53	housewife	1	0	0	0	0	married	0	1	0	0	illiterate	1	0	0	0	non_smoker	0	1	under_weight	1	0	0	0	less_the_5_km	1	0	0	more_than_2	1	0	0	yes	1	0	yes	1	0	from_age_30	0	1	0	0	i_do_not_know	0	0	0	1	use_the_right_hand_for_the_left_breast_a
53	housewife	1	0	0	0	0	married	0	1	0	0	illiterate	1	0	0	0	non_smoker	0	1	under_weight	1	0	0	0	less_the_5_km	1	0	0	more_than_2	1	0	0	no	0	1	yes	1	0	don_t_know	0	0	0	1	i_do_not_know	0	0	0	1	use_the_right_hand_for_the_left_breast_a
33	housewife	1	0	0	0	0	married	0	1	0	0	illiterate	1	0	0	0	non_smoker	0	1	under_weight	1	0	0	0	i_cam_from_province	0	0	1	more_than_2	1	0	0	yes	1	0	yes	1	0	don_t_know	0	0	0	1	i_do_not_know	0	0	0	1	use_the_right_hand_for_both_breasts
23	housewife	1	0	0	0	0	married	0	1	0	0	illiterate	1	0	0	0	non_smoker	0	1	under_weight	1	0	0	0	less_the_5_km	1	0	0	more_than_2	1	0	0	yes	1	0	yes	1	0	from_age_30	0	1	0	0	monthly	0	1	0	0	use_the_right_hand_for_the_right_breast_
25	students	0	0	0	1	0	single	1	0	0	0	secondary	0	0	1	0	non_smoker	0	1	under_weight	1	0	0	0	less_the_5_km	1	0	0	i_have_not_children	0	0	1	yes	1	0	yes	1	0	from_age_30	0	1	0	0	monthly	0	1	0	0	use_the_right_hand_for_both_breasts
30	non_of_them	0	0	0	0	1	single	1	0	0	0	secondary	0	0	1	0	non_smoker	0	1	under_weight	1	0	0	0	i_cam_from_province	0	0	1					yes	1	0	no	0	1	from_age_30	0	1	0	0	weekly	1	0	0	0	use_the_right_hand_for_the_left_breast_a
39	housewife	1	0	0	0	0	married	0	1	0	0	secondary	0	0	1	0	non_smoker	0	1	over_weight	0	0	1	0	i_cam_from_province	0	0	1	more_than_2	1	0	0	yes	1	0	yes	1	0	from_age_20	1	0	0	0	yearly	0	0	1	0
26	non_of_them	0	0	0	0	1	single	1	0	0	0	university	0	0	0	1	non_smoker	0	1	over_weight	0	0	1	0	less_the_5_km	1	0	0	i_have_not_children	0	0	1	yes	1	0	no	0	1	don_t_know	0	0	0	1	i_do_not_know	0	0	0	1	use_the_right_hand_for_the_left_breast_a
60	housewife	1	0	0	0	0	married	0	1	0	0	primary	0	1	0	0	non_smoker	0	1	over_weight	0	0	1	0	less_the_5_km	1	0	0	more_than_2	1	0	0	yes	1	0				from_age_20	1	0	0	0	weekly	1	0	0	0	use_the_right_hand_for_the_left_breast_a
20	students	0	0	0	1	0	single	1	0	0	0	secondary	0	0	1	0	non_smoker	0	1	over_weight	0	0	1	0	less_the_5_km	1	0	0	i_have_not_children	0	0	1	no	0	1	yes	1	0	from_age_30	0	1	0	0	i_do_not_know	0	0	0	1	use_the_right_hand_for_the_left_breast_a
36	housewife	1	0	0	0	0	married	0	1	0	0	illiterate	1	0	0	0	non_smoker	0	1	over_weight	0	0	1	0	less_the_5_km	1	0	0	more_than_2	1	0	0	yes	1	0	yes	1	0	from_age_20	1	0	0	0	weekly	1	0	0	0	use_the_right_hand_for_the_left_breast_a
18	non_of_them	0	0	0	0	1	single	1	0	0	0	primary	0	1	0	0	non_smoker	0	1	under_weight	1	0	0	0	i_cam_from_province	0	0	1	i_have_not_children	0	0	1	yes	1	0	yes	1	0	from_age_20	1	0	0	0	weekly	1	0	0	0	use_the_right_hand_for_the_left_breast_a
20	non_of_them	0	0	0	0	1	single	1	0	0	0	illiterate	1	0	0	0	non_smoker	0	1	under_weight	1	0	0	0	i_cam_from_province	0	0	1	i_have_not_children	0	0	1	yes	1	0	yes	1	0	don_t_know	0	0	0	1	i_do_not_know	0	0	0	1	use_the_left_hand_for_both_breasts
37	housewife	1	0	0	0	0	married	0	1	0	0	illiterate	1	0	0	0	non_smoker	0	1	under_weight	1	0	0	0	i_cam_from_province	0	0	1	more_than_2	1	0	0	yes	1	0	yes	1	0	from_age_20	1	0	0	0	monthly	0	1	0	0	use_the_right_hand_for_the_left_breast_a
30	housewife	1	0	0	0	0	married	0	1	0	0	illiterate	1	0	0	0	non_smoker	0	1	over_weight	0	0	1	0	i_cam_from_province	0	0	1	i_have_not_children	0	0	1	yes	1	0	yes	1	0	from_age_20	1	0	0	0	i_do_not_know	0	0	0	1	use_the_right_hand_for_the_left_breast_a
22	non_of_them	0	0	0	0	1	married	0	1	0	0	primary	0	1	0	0	non_smoker	0	1	under_weight	1	0	0	0	less_the_5_km	1	0	0	i_have_not_children	0	0	1	no	0	1				don_t_know	0	0	0	1	i_do_not_know	0	0	0	1	use_the_right_hand_for_the_left_breast_a
47	housewife	1	0	0	0	0	married	0	1	0	0	illiterate	1	0	0	0	non_smoker	0	1	over_weight	0	0	1	0	less_the_5_km	1	0	0	more_than_2	1	0	0	yes	1	0	yes	1	0	from_age_30	0	1	0	0	weekly	1	0	0	0	use_the_right_hand_for_both_breasts
33	housewife	1	0	0	0	0	married	0	1	0	0	illiterate	1	0	0	0	non_smoker	0	1	obese	0	0	0	1	i_cam_from_province	0	0	1	more_than_2	1	0	0	yes	1	0	yes	1	0	from_age_30	0	1	0	0	monthly	0	1	0	0	use_the_right_hand_for_the_right_breast_
44	housewife	1	0	0	0	0	married	0	1	0	0						non_smoker	0	1	obese	0	0	0	1	less_the_5_km	1	0	0	more_than_2	1	0	0	yes	1	0	yes	1	0	from_age_30	0	1	0	0	monthly	0	1	0	0	use_the_right_hand_for_the_right_breast_
35	housewife	1	0	0	0	0	married	0	1	0	0	illiterate	1	0	0	0	non_smoker	0	1	under_weight	1	0	0	0	i_cam_from_province	0	0	1	more_than_2	1	0	0	yes	1	0	yes	1	0	from_age_20	1	0	0	0	weekly	1	0	0	0	use_the_left_hand_for_both_breasts
55	housewife	1	0	0	0	0	married	0	1	0	0	illiterate	1	0	0	0	non_smoker	0	1	under_weight	1	0	0	0	i_cam_from_province	0	0	1	more_than_2	1	0	0	yes	1	0	yes	1	0	from_age_40	0	0	1	0	weekly	1	0	0	0	use_the_right_hand_for_the_right_breast_
48	housewife	1	0	0	0	0	married	0	1	0	0	illiterate	1	0	0	0	smoker	1	0	under_weight	1	0	0	0	less_the_5_km	1	0	0	more_than_2	1	0	0	yes	1	0	yes	1	0	from_age_20	1	0	0	0	weekly	1	0	0	0	use_the_right_hand_for_the_right_breast_
73	housewife	1	0	0	0	0	married	0	1	0	0	illiterate	1	0	0	0	non_smoker	0	1	over_weight	0	0	1	0	more_than_5_km	0	1	0	more_than_2	1	0	0	yes	1	0	yes	1	0	from_age_20	1	0	0	0	weekly	1	0	0	0	use_the_right_hand_for_the_right_breast_
53	housewife	1	0	0	0	0	married	0	1	0	0	illiterate	1	0	0	0				over_weight	0	0	1	0	more_than_5_km	0	1	0	more_than_2	1	0	0	yes	1	0	yes	1	0	from_age_40	0	0	1	0	weekly	1	0	0	0	use_the_right_hand_for_the_left_breast_a
50	housewife	1	0	0	0	0	married	0	1	0	0	primary	0	1	0	0	non_smoker	0	1	over_weight	0	0	1	0	i_cam_from_province	0	0	1	more_than_2	1	0	0	yes	1	0	yes	1	0	from_age_30	0	1	0	0	yearly	0	0	1	0	use_the_left_hand_for_both_breasts
30	housewife	1	0	0	0	0	married	0	1	0	0	primary	0	1	0	0	non_smoker	0	1	under_weight	1	0	0	0	less_the_5_km	1	0	0	more_than_2	1	0	0	yes	1	0	yes	1	0	from_age_30	0	1	0	0						use_the_right_hand_for_the_right_breast_
44	housewife	1	0	0	0	0	married	0	1	0	0	illiterate	1	0	0	0	non_smoker	0	1	over_weight	0	0	1	0	less_the_5_km	1	0	0	more_than_2	1	0	0	yes	1	0	yes	1	0	from_age_20	1	0	0	0	weekly	1	0	0	0	use_the_left_hand_for_both_breasts
55	housewife	1	0	0	0	0	married	0	1	0	0	illiterate	1	0	0	0	non_smoker	0	1	under_weight	1	0	0	0	i_cam_from_province	0	0	1	more_than_2	1	0	0	yes	1	0	yes	1	0	from_age_20	1	0	0	0	weekly	1	0	0	0	use_the_right_hand_for_the_right_breast_
55	housewife	1	0	0	0	0	married	0	1	0	0	illiterate	1	0	0	0	non_smoker	0	1	under_weight	1	0	0	0	more_than_5_km	0	1	0	more_than_2	1	0	0	yes	1	0	yes	1	0	from_age_30	0	1	0	0	monthly	0	1	0	0	use_the_right_hand_for_the_right_breast_
46	housewife	1	0	0	0	0	married	0	1	0	0	illiterate	1	0	0	0	non_smoker	0	1	under_weight	1	0	0	0	less_the_5_km	1	0	0	more_than_2	1	0	0	yes	1	0	yes	1	0	from_age_30	0	1	0	0	monthly	0	1	0	0	use_the_right_hand_for_the_right_breast_
47	housewife	1	0	0	0	0	married	0	1	0	0	illiterate	1	0	0	0	non_smoker	0	1	under_weight	1	0	0	0	i_cam_from_province	0	0	1	more_than_2	1	0	0	yes	1	0	yes	1	0	don_t_know	0	0	0	1	i_do_not_know	0	0	0	1	use_the_right_hand_for_both_breasts
56	housewife	1	0	0	0	0	married	0	1	0	0	primary	0	1	0	0	non_smoker	0	1	obese	0	0	0	1	i_cam_from_province	0	0	1	more_than_2	1	0	0	yes	1	0	yes	1	0	from_age_20	1	0	0	0	weekly	1	0	0	0	use_the_right_hand_for_the_right_breast_
66	housewife	1	0	0	0	0	married	0	1	0	0	illiterate	1	0	0	0	non_smoker	0	1	under_weight	1	0	0	0	less_the_5_km	1	0	0	more_than_2	1	0	0	yes	1	0	yes	1	0	from_age_30	0	1	0	0	monthly	0	1	0	0	use_the_right_hand_for_the_right_breast_
22	non_of_them	0	0	0	0	1	single	1	0	0	0	secondary	0	0	1	0	non_smoker	0	1	under_weight	1	0	0	0	less_the_5_km	1	0	0	i_have_not_children	0	0	1	yes	1	0	yes	1	0	don_t_know	0	0	0	1	yearly	0	0	1	0	use_the_right_hand_for_the_right_breast_
73	housewife	1	0	0	0	0	married	0	1	0	0	illiterate	1	0	0	0	non_smoker	0	1	over_weight	0	0	1	0	more_than_5_km	0	1	0	more_than_2	1	0	0	yes	1	0	yes	1	0	from_age_30	0	1	0	0	weekly	1	0	0	0	use_the_right_hand_for_the_right_breast_
69	housewife	1	0	0	0	0	married	0	1	0	0	illiterate	1	0	0	0	non_smoker	0	1	over_weight	0	0	1	0	i_cam_from_province	0	0	1	more_than_2	1	0	0	yes	1	0	yes	1	0	from_age_20	1	0	0	0	yearly	0	0	1	0	use_the_left_hand_for_both_breasts
42	housewife	1	0	0	0	0	married	0	1	0	0	illiterate	1	0	0	0	non_smoker	0	1	over_weight	0	0	1	0	more_than_5_km	0	1	0	more_than_2	1	0	0	yes	1	0	yes no	1	1	don_t_know	0	0	0	1	i_do_not_know	0	0	0	1	use_the_right_hand_for_both_breasts
23	non_of_them	0	0	0	0	1	single	1	0	0	0	secondary	0	0	1	0	non_smoker	0	1	healthy	0	1	0	0	more_than_5_km	0	1	0	more_than_2	1	0	0	yes	1	0	no	0	1	don_t_know	0	0	0	1	i_do_not_know	0	0	0	1	use_the_right_hand_for_both_breasts
32	housewife	1	0	0	0	0	married	0	1	0	0	primary	0	1	0	0	non_smoker	0	1	under_weight	1	0	0	0	less_the_5_km	1	0	0	more_than_2	1	0	0	yes	1	0	yes	1	0	don_t_know	0	0	0	1	i_do_not_know	0	0	0	1
46	housewife	1	0	0	0	0	married	0	1	0	0	illiterate	1	0	0	0	non_smoker	0	1	over_weight	0	0	1	0	less_the_5_km	1	0	0	more_than_2	1	0	0	yes	1	0	yes	1	0	from_age_30	0	1	0	0	yearly	0	0	1	0	use_the_right_hand_for_the_left_breast_a
42	housewife	1	0	0	0	0	married	0	1	0	0	illiterate	1	0	0	0	non_smoker	0	1	healthy	0	1	0	0	more_than_5_km	0	1	0	more_than_2	1	0	0	no	0	1	no	0	1	don_t_know	0	0	0	1	i_do_not_know	0	0	0	1	use_the_right_hand_for_the_left_breast_a
75	housewife	1	0	0	0	0	married	0	1	0	0	illiterate	1	0	0	0	non_smoker	0	1	over_weight	0	0	1	0	less_the_5_km	1	0	0	more_than_2	1	0	0	no	0	1	yes	1	0	don_t_know	0	0	0	1	i_do_not_know	0	0	0	1	use_the_right_hand_for_the_left_breast_a
44	housewife	1	0	0	0	0	married	0	1	0	0	illiterate	1	0	0	0	non_smoker	0	1	healthy	0	1	0	0	more_than_5_km	0	1	0	more_than_2	1	0	0	no	0	1	no	0	1	don_t_know	0	0	0	1	i_do_not_know	0	0	0	1	use_the_right_hand_for_the_left_breast_a
45	housewife	1	0	0	0	0	married	0	1	0	0	illiterate	1	0	0	0	non_smoker	0	1	healthy	0	1	0	0	more_than_5_km	0	1	0	more_than_2	1	0	0	yes	1	0	yes	1	0	don_t_know	0	0	0	1	i_do_not_know	0	0	0	1	use_the_left_hand_for_both_breasts
80	housewife	1	0	0	0	0	married	0	1	0	0	illiterate	1	0	0	0	non_smoker	0	1	under_weight	1	0	0	0	more_than_5_km	0	1	0	more_than_2	1	0	0	yes	1	0	yes	1	0	don_t_know	0	0	0	1	i_do_not_know	0	0	0	1	use_the_right_hand_for_the_left_breast_a
40	housewife	1	0	0	0	0	married	0	1	0	0	illiterate	1	0	0	0	non_smoker	0	1	healthy	0	1	0	0	more_than_5_km	0	1	0	more_than_2	1	0	0	yes	1	0	no	0	1	don_t_know	0	0	0	1	i_do_not_know	0	0	0	1	use_the_left_hand_for_both_breasts
35	housewife	1	0	0	0	0	married	0	1	0	0	illiterate	1	0	0	0	non_smoker	0	1	healthy	0	1	0	0	i_cam_from_province	0	0	1	less_the_2	0	1	0	no	0	1	no	0	1	don_t_know	0	0	0	1	i_do_not_know	0	0	0	1	use_the_right_hand_for_both_breasts
40	housewife	1	0	0	0	0	married	0	1	0	0	illiterate	1	0	0	0	non_smoker	0	1	over_weight	0	0	1	0	i_cam_from_province	0	0	1	more_than_2	1	0	0	no	0	1	no	0	1	don_t_know	0	0	0	1	i_do_not_know	0	0	0	1	use_the_right_hand_for_both_breasts
42	housewife	1	0	0	0	0	married	0	1	0	0	secondary	0	0	1	0	non_smoker	0	1	healthy	0	1	0	0	more_than_5_km	0	1	0	more_than_2	1	0	0	yes	1	0	yes	1	0	from_age_20	1	0	0	0	weekly	1	0	0	0	use_the_right_hand_for_the_left_breast_a
60	housewife	1	0	0	0	0	married	0	1	0	0	illiterate	1	0	0	0	non_smoker	0	1	healthy	0	1	0	0	more_than_5_km	0	1	0	more_than_2	1	0	0	yes	1	0	yes	1	0	don_t_know	0	0	0	1	i_do_not_know	0	0	0	1	use_the_left_hand_for_both_breasts
42	housewife	1	0	0	0	0	married	0	1	0	0	illiterate	1	0	0	0	non_smoker	0	1	healthy	0	1	0	0	more_than_5_km	0	1	0	more_than_2	1	0	0	yes	1	0	yes	1	0	don_t_know	0	0	0	1	weekly	1	0	0	0	use_the_right_hand_for_the_left_breast_a
25	housewife	1	0	0	0	0	single	1	0	0	0	illiterate	1	0	0	0	non_smoker	0	1	healthy	0	1	0	0	i_cam_from_province	0	0	1	i_have_not_children	0	0	1	no	0	1	no	0	1	don_t_know	0	0	0	1	i_do_not_know	0	0	0	1	use_the_right_hand_for_the_left_breast_a
60	housewife	1	0	0	0	0	married	0	1	0	0	illiterate	1	0	0	0	non_smoker	0	1	healthy	0	1	0	0	i_cam_from_province	0	0	1	more_than_2	1	0	0	no	0	1	no	0	1	don_t_know	0	0	0	1	i_do_not_know	0	0	0	1	use_the_right_hand_for_both_breasts
30	housewife	1	0	0	0	0	single	1	0	0	0	primary	0	1	0	0	non_smoker	0	1	over_weight	0	0	1	0	more_than_5_km	0	1	0	i_have_not_children	0	0	1	no	0	1	no	0	1	don_t_know	0	0	0	1	i_do_not_know	0	0	0	1	use_the_right_hand_for_the_left_breast_a
60	housewife	1	0	0	0	0	married	0	1	0	0	illiterate	1	0	0	0	non_smoker	0	1	under_weight	1	0	0	0	more_than_5_km	0	1	0	more_than_2	1	0	0	no	0	1	no	0	1	don_t_know	0	0	0	1	i_do_not_know	0	0	0	1	use_the_right_hand_for_the_right_breast_
31	housewife	1	0	0	0	0	married	0	1	0	0	primary	0	1	0	0	non_smoker	0	1	healthy	0	1	0	0	more_than_5_km	0	1	0	more_than_2	1	0	0	no	0	1	no	0	1	don_t_know	0	0	0	1	i_do_not_know	0	0	0	1	use_the_right_hand_for_the_left_breast_a
40	housewife	1	0	0	0	0	married	0	1	0	0	illiterate	1	0	0	0	non_smoker	0	1	over_weight	0	0	1	0	more_than_5_km	0	1	0	more_than_2	1	0	0	yes	1	0	yes	1	0	don_t_know	0	0	0	1	i_do_not_know	0	0	0	1	use_the_right_hand_for_the_left_breast_a
63	housewife	1	0	0	0	0	divorced	0	0	1	0	illiterate	1	0	0	0	non_smoker	0	1	under_weight	1	0	0	0	more_than_5_km	0	1	0	more_than_2	1	0	0	no	0	1	no	0	1	don_t_know	0	0	0	1	i_do_not_know	0	0	0	1	use_the_right_hand_for_the_left_breast_a
45	housewife	1	0	0	0	0	married	0	1	0	0	illiterate	1	0	0	0	non_smoker	0	1	healthy	0	1	0	0	more_than_5_km	0	1	0	more_than_2	1	0	0	yes	1	0	yes	1	0	don_t_know	0	0	0	1	i_do_not_know	0	0	0	1	use_the_right_hand_for_the_left_breast_a
45	housewife	1	0	0	0	0	married	0	1	0	0	illiterate	1	0	0	0	non_smoker	0	1	healthy	0	1	0	0	more_than_5_km	0	1	0	more_than_2	1	0	0	yes	1	0	yes	1	0	don_t_know	0	0	0	1	i_do_not_know	0	0	0	1	use_the_right_hand_for_the_left_breast_a
60	housewife	1	0	0	0	0	married	0	1	0	0	illiterate	1	0	0	0	non_smoker	0	1	healthy	0	1	0	0	i_cam_from_province	0	0	1	more_than_2	1	0	0	yes	1	0	no	0	1	don_t_know	0	0	0	1	i_do_not_know	0	0	0	1	use_the_right_hand_for_both_breasts
27	housewife	1	0	0	0	0	married	0	1	0	0	illiterate	1	0	0	0	non_smoker	0	1	healthy	0	1	0	0	more_than_5_km	0	1	0	more_than_2	1	0	0	no	0	1	no	0	1	don_t_know	0	0	0	1	i_do_not_know	0	0	0	1	use_the_right_hand_for_both_breasts
20	housewife	1	0	0	0	0	single	1	0	0	0	illiterate	1	0	0	0	non_smoker	0	1	under_weight	1	0	0	0	i_cam_from_province	0	0	1	i_have_not_children	0	0	1	no	0	1	no	0	1	don_t_know	0	0	0	1	i_do_not_know	0	0	0	1	use_the_right_hand_for_both_breasts
40	housewife	1	0	0	0	0	married	0	1	0	0	illiterate	1	0	0	0	non_smoker	0	1	healthy	0	1	0	0	i_cam_from_province	0	0	1	more_than_2	1	0	0	no	0	1	no	0	1	don_t_know	0	0	0	1	i_do_not_know	0	0	0	1	use_the_right_hand_for_both_breasts
55	housewife	1	0	0	0	0	married	0	1	0	0	illiterate	1	0	0	0	non_smoker	0	1	healthy	0	1	0	0	i_cam_from_province	0	0	1	more_than_2	1	0	0	yes	1	0	no	0	1	don_t_know	0	0	0	1	i_do_not_know	0	0	0	1	use_the_right_hand_for_both_breasts
45	housewife	1	0	0	0	0	married	0	1	0	0	illiterate	1	0	0	0	non_smoker	0	1	healthy	0	1	0	0	i_cam_from_province	0	0	1	more_than_2	1	0	0	yes	1	0	no	0	1	don_t_know	0	0	0	1	i_do_not_know	0	0	0	1	use_the_right_hand_for_both_breasts
50	housewife	1	0	0	0	0	married	0	1	0	0	illiterate	1	0	0	0	non_smoker	0	1	under_weight	1	0	0	0	i_cam_from_province	0	0	1	more_than_2	1	0	0	no	0	1	no	0	1	don_t_know	0	0	0	1	i_do_not_know	0	0	0	1	use_the_right_hand_for_both_breasts
70	housewife	1	0	0	0	0	married	0	1	0	0	primary	0	1	0	0	non_smoker	0	1	healthy	0	1	0	0	more_than_5_km	0	1	0	more_than_2	1	0	0	yes	1	0	no	0	1	don_t_know	0	0	0	1	i_do_not_know	0	0	0	1	use_the_right_hand_for_the_left_breast_a
46	housewife	1	0	0	0	0	married	0	1	0	0	illiterate	1	0	0	0	non_smoker	0	1	healthy	0	1	0	0	i_cam_from_province	0	0	1	more_than_2	1	0	0	no	0	1	no	0	1	don_t_know	0	0	0	1	i_do_not_know	0	0	0	1	use_the_left_hand_for_both_breasts
17	housewife	1	0	0	0	0	single	1	0	0	0	secondary	0	0	1	0	non_smoker	0	1	healthy	0	1	0	0	i_cam_from_province	0	0	1	i_have_not_children	0	0	1	yes	1	0	yes	1	0	from_age_20	1	0	0	0	weekly	1	0	0	0	use_the_left_hand_for_both_breasts
45	housewife	1	0	0	0	0	single	1	0	0	0	illiterate	1	0	0	0	non_smoker	0	1	healthy	0	1	0	0	i_cam_from_province	0	0	1	more_than_2	1	0	0	yes	1	0	yes	1	0	don_t_know	0	0	0	1	i_do_not_know	0	0	0	1	use_the_right_hand_for_both_breasts
46	housewife	1	0	0	0	0	married	0	1	0	0	illiterate	1	0	0	0	non_smoker	0	1	healthy	0	1	0	0	i_cam_from_province	0	0	1	more_than_2	1	0	0	no	0	1	no	0	1	don_t_know	0	0	0	1	i_do_not_know	0	0	0	1	use_the_right_hand_for_both_breasts
52	housewife	1	0	0	0	0	married	0	1	0	0	illiterate	1	0	0	0	non_smoker	0	1	healthy	0	1	0	0	more_than_5_km	0	1	0	more_than_2	1	0	0	yes	1	0	no	0	1	don_t_know	0	0	0	1	i_do_not_know	0	0	0	1	use_the_right_hand_for_both_breasts
27	government	0	1	0	0	0	married	0	1	0	0	university	0	0	0	1	non_smoker	0	1	over_weight	0	0	1	0	more_than_5_km	0	1	0	more_than_2	1	0	0	yes	1	0	yes	1	0	from_age_20	1	0	0	0	yearly	0	0	1	0	use_the_left_hand_for_both_breasts
20	housewife	1	0	0	0	0	married	0	1	0	0	primary	0	1	0	0	non_smoker	0	1	healthy	0	1	0	0	more_than_5_km	0	1	0	less_the_2	0	1	0	yes	1	0	no	0	1	don_t_know	0	0	0	1	i_do_not_know	0	0	0	1	use_the_right_hand_for_both_breasts
44	housewife	1	0	0	0	0	married	0	1	0	0	illiterate	1	0	0	0	non_smoker	0	1	healthy	0	1	0	0	more_than_5_km	0	1	0	more_than_2	1	0	0	yes	1	0	no	0	1	don_t_know	0	0	0	1	i_do_not_know	0	0	0	1	use_the_right_hand_for_the_left_breast_a
20	housewife	1	0	0	0	0	single	1	0	0	0	secondary	0	0	1	0	non_smoker	0	1	healthy	0	1	0	0	i_cam_from_province	0	0	1	i_have_not_children	0	0	1	no	0	1	no	0	1	don_t_know	0	0	0	1	i_do_not_know	0	0	0	1	use_the_left_hand_for_both_breasts
24	housewife	1	0	0	0	0	married	0	1	0	0	illiterate	1	0	0	0	non_smoker	0	1	under_weight	1	0	0	0	i_cam_from_province	0	0	1	i_have_not_children	0	0	1	yes	1	0	yes	1	0	don_t_know	0	0	0	1	i_do_not_know	0	0	0	1	use_the_left_hand_for_both_breasts
40	housewife	1	0	0	0	0	single	1	0	0	0	illiterate	1	0	0	0	non_smoker	0	1	healthy	0	1	0	0	i_cam_from_province	0	0	1	more_than_2	1	0	0	no	0	1	yes	1	0	don_t_know	0	0	0	1	weekly	1	0	0	0	use_the_right_hand_for_the_left_breast_a
60	housewife	1	0	0	0	0	married	0	1	0	0	illiterate	1	0	0	0	non_smoker	0	1	healthy	0	1	0	0	i_cam_from_province	0	0	1	more_than_2	1	0	0	no	0	1	no	0	1	don_t_know	0	0	0	1	i_do_not_know	0	0	0	1	use_the_left_hand_for_both_breasts
47	housewife	1	0	0	0	0	married	0	1	0	0	illiterate	1	0	0	0	non_smoker	0	1	healthy	0	1	0	0	more_than_5_km	0	1	0	more_than_2	1	0	0	yes	1	0	yes	1	0	don_t_know	0	0	0	1	i_do_not_know	0	0	0	1	use_the_right_hand_for_both_breasts
55	housewife	1	0	0	0	0	married	0	1	0	0	illiterate	1	0	0	0	non_smoker	0	1	healthy	0	1	0	0	less_the_5_km	1	0	0	more_than_2	1	0	0	yes	1	0	yes	1	0	don_t_know	0	0	0	1	weekly	1	0	0	0	use_the_right_hand_for_both_breasts
33	housewife	1	0	0	0	0	married	0	1	0	0	illiterate	1	0	0	0	non_smoker	0	1	healthy	0	1	0	0	i_cam_from_province	0	0	1	more_than_2	1	0	0	yes	1	0	yes	1	0	don_t_know	0	0	0	1	i_do_not_know	0	0	0	1	use_the_right_hand_for_the_right_breast_
44	housewife	1	0	0	0	0	married	0	1	0	0	illiterate	1	0	0	0	non_smoker	0	1	over_weight	0	0	1	0	more_than_5_km	0	1	0	more_than_2	1	0	0	yes	1	0	yes	1	0	don_t_know	0	0	0	1	yearly	0	0	1	0	use_the_right_hand_for_the_left_breast_a
	housewife	1	0	0	0	0	divorced	0	0	1	0						smoker	1	0	under_weight healthy	1	1	0	0	less_the_5_km more_than_5_km	1	1	0	more_than_2	1	0	0	yes	1	0	no	0	1
30	housewife	1	0	0	0	0	married	0	1	0	0	illiterate	1	0	0	0	non_smoker	0	1	over_weight	0	0	1	0	less_the_5_km	1	0	0	more_than_2	1	0	0	yes	1	0	yes	1	0	from_age_30	0	1	0	0	monthly	0	1	0	0	use_the_right_hand_for_both_breasts
30	housewife	1	0	0	0	0	married	0	1	0	0	illiterate	1	0	0	0	non_smoker	0	1	over_weight	0	0	1	0	more_than_5_km	0	1	0	more_than_2	1	0	0	yes	1	0	yes	1	0	don_t_know	0	0	0	1	i_do_not_know	0	0	0	1	use_the_right_hand_for_the_left_breast_a
27	housewife	1	0	0	0	0	married	0	1	0	0	secondary	0	0	1	0	non_smoker	0	1	under_weight	1	0	0	0	less_the_5_km	1	0	0	more_than_2	1	0	0	no	0	1	yes	1	0	don_t_know	0	0	0	1	weekly	1	0	0	0	use_the_right_hand_for_both_breasts
47	housewife	1	0	0	0	0	married	0	1	0	0	illiterate	1	0	0	0	non_smoker	0	1	over_weight	0	0	1	0	more_than_5_km	0	1	0	more_than_2	1	0	0	yes	1	0	yes	1	0	from_age_20	1	0	0	0	monthly	0	1	0	0	use_the_right_hand_for_the_left_breast_a
33	housewife	1	0	0	0	0	single	1	0	0	0	illiterate	1	0	0	0	non_smoker	0	1	under_weight	1	0	0	0	more_than_5_km	0	1	0	i_have_not_children	0	0	1	yes	1	0	no	0	1	from_age_20	1	0	0	0	monthly	0	1	0	0	use_the_right_hand_for_the_left_breast_a
47	housewife	1	0	0	0	0	married	0	1	0	0	illiterate	1	0	0	0	non_smoker	0	1	over_weight	0	0	1	0	more_than_5_km	0	1	0	more_than_2	1	0	0	no	0	1	no	0	1	from_age_20	1	0	0	0	i_do_not_know	0	0	0	1	use_the_left_hand_for_both_breasts
50	housewife	1	0	0	0	0	married	0	1	0	0	illiterate	1	0	0	0	non_smoker	0	1	under_weight	1	0	0	0	less_the_5_km	1	0	0											don_t_know	0	0	0	1	i_do_not_know	0	0	0	1	use_the_right_hand_for_both_breasts
30	non_of_them	0	0	0	0	1	single	1	0	0	0	university	0	0	0	1	non_smoker	0	1	under_weight	1	0	0	0	less_the_5_km	1	0	0	i_have_not_children	0	0	1	yes	1	0	yes	1	0	from_age_20	1	0	0	0	monthly	0	1	0	0	use_the_right_hand_for_the_left_breast_a
47	housewife	1	0	0	0	0	married	0	1	0	0	illiterate	1	0	0	0	non_smoker	0	1	under_weight	1	0	0	0	less_the_5_km	1	0	0	more_than_2	1	0	0	yes	1	0	yes	1	0	from_age_20	1	0	0	0	weekly	1	0	0	0	use_the_right_hand_for_the_left_breast_a
55	housewife	1	0	0	0	0	married	0	1	0	0	illiterate	1	0	0	0	non_smoker	0	1	over_weight	0	0	1	0	less_the_5_km	1	0	0	more_than_2	1	0	0	yes	1	0	yes	1	0	from_age_30	0	1	0	0	yearly	0	0	1	0	use_the_right_hand_for_the_left_breast_a
55	housewife	1	0	0	0	0	married	0	1	0	0	illiterate	1	0	0	0	non_smoker	0	1	over_weight	0	0	1	0	less_the_5_km	1	0	0	more_than_2	1	0	0	yes	1	0	yes	1	0	from_age_20	1	0	0	0	weekly	1	0	0	0	use_the_right_hand_for_the_left_breast_a
50	housewife	1	0	0	0	0	married	0	1	0	0	illiterate	1	0	0	0	non_smoker	0	1	under_weight	1	0	0	0	less_the_5_km	1	0	0	more_than_2	1	0	0	no	0	1	yes	1	0	from_age_20	1	0	0	0	monthly	0	1	0	0	use_the_right_hand_for_both_breasts
44	housewife	1	0	0	0	0	married	0	1	0	0	illiterate	1	0	0	0	non_smoker	0	1	over_weight	0	0	1	0	less_the_5_km	1	0	0	more_than_2	1	0	0	yes	1	0	yes	1	0	from_age_20	1	0	0	0	monthly	0	1	0	0	use_the_right_hand_for_the_left_breast_a
55	housewife	1	0	0	0	0	married	0	1	0	0	illiterate	1	0	0	0	non_smoker	0	1	over_weight	0	0	1	0	less_the_5_km	1	0	0	more_than_2	1	0	0	yes	1	0	yes	1	0	from_age_20	1	0	0	0	monthly	0	1	0	0	use_the_right_hand_for_the_left_breast_a
55	housewife	1	0	0	0	0	married	0	1	0	0	illiterate	1	0	0	0	non_smoker	0	1	over_weight	0	0	1	0	less_the_5_km	1	0	0	more_than_2	1	0	0	yes	1	0	yes	1	0	from_age_30	0	1	0	0	monthly	0	1	0	0	use_the_right_hand_for_the_left_breast_a
33	housewife	1	0	0	0	0	single	1	0	0	0	primary	0	1	0	0	non_smoker	0	1	healthy	0	1	0	0	less_the_5_km	1	0	0	more_than_2	1	0	0	yes	1	0	yes	1	0	from_age_20	1	0	0	0	monthly	0	1	0	0	use_the_right_hand_for_the_right_breast_
50	housewife	1	0	0	0	0	married	0	1	0	0	illiterate	1	0	0	0	non_smoker	0	1	under_weight	1	0	0	0	less_the_5_km	1	0	0	more_than_2	1	0	0	yes	1	0	yes	1	0	from_age_20	1	0	0	0	i_do_not_know	0	0	0	1	use_the_right_hand_for_the_left_breast_a
50	housewife	1	0	0	0	0	married	0	1	0	0	illiterate	1	0	0	0	non_smoker	0	1	under_weight	1	0	0	0	less_the_5_km	1	0	0	more_than_2	1	0	0	yes	1	0	yes	1	0	from_age_20	1	0	0	0	weekly	1	0	0	0	use_the_right_hand_for_the_left_breast_a
33	housewife	1	0	0	0	0	single	1	0	0	0	secondary	0	0	1	0	non_smoker	0	1	under_weight	1	0	0	0	less_the_5_km	1	0	0	more_than_2	1	0	0	yes	1	0				from_age_20	1	0	0	0	monthly	0	1	0	0	use_the_right_hand_for_the_left_breast_a
44	housewife	1	0	0	0	0	married	0	1	0	0	illiterate	1	0	0	0	non_smoker	0	1	over_weight	0	0	1	0	less_the_5_km	1	0	0	more_than_2	1	0	0	yes	1	0	yes	1	0	don_t_know	0	0	0	1	i_do_not_know	0	0	0	1	use_the_right_hand_for_both_breasts
60	housewife	1	0	0	0	0	married	0	1	0	0	illiterate	1	0	0	0	non_smoker	0	1	under_weight	1	0	0	0	less_the_5_km	1	0	0					no	0	1
55	housewife	1	0	0	0	0	married	0	1	0	0	primary	0	1	0	0	non_smoker	0	1	under_weight	1	0	0	0	more_than_5_km	0	1	0	more_than_2	1	0	0	yes	1	0	yes	1	0	don_t_know	0	0	0	1	i_do_not_know	0	0	0	1	use_the_left_hand_for_both_breasts
29	housewife	1	0	0	0	0	married	0	1	0	0	illiterate	1	0	0	0	non_smoker	0	1	under_weight	1	0	0	0	more_than_5_km	0	1	0	more_than_2	1	0	0	no	0	1	yes	1	0	from_age_20	1	0	0	0	yearly	0	0	1	0	use_the_right_hand_for_both_breasts
45	housewife	1	0	0	0	0	married	0	1	0	0	illiterate	1	0	0	0	non_smoker	0	1	under_weight	1	0	0	0	more_than_5_km	0	1	0	more_than_2	1	0	0	yes	1	0	no	0	1	from_age_20	1	0	0	0	weekly	1	0	0	0	use_the_right_hand_for_the_left_breast_a
75	housewife	1	0	0	0	0	married	0	1	0	0	illiterate	1	0	0	0	non_smoker	0	1	under_weight	1	0	0	0	less_the_5_km	1	0	0	more_than_2	1	0	0	yes	1	0	yes	1	0	from_age_20	1	0	0	0	monthly	0	1	0	0	use_the_right_hand_for_the_right_breast_
34	housewife	1	0	0	0	0	married	0	1	0	0	illiterate	1	0	0	0	non_smoker	0	1						i_cam_from_province	0	0	1	more_than_2	1	0	0	yes	1	0	yes	1	0	from_age_20	1	0	0	0	monthly	0	1	0	0	use_the_left_hand_for_both_breasts
20	non_of_them	0	0	0	0	1	single	1	0	0	0	secondary	0	0	1	0	non_smoker	0	1	under_weight	1	0	0	0	less_the_5_km	1	0	0	i_have_not_children	0	0	1	no	0	1				don_t_know	0	0	0	1	weekly	1	0	0	0	use_the_right_hand_for_the_right_breast_
40	housewife	1	0	0	0	0	married	0	1	0	0	illiterate	1	0	0	0	non_smoker	0	1	over_weight	0	0	1	0	less_the_5_km	1	0	0	more_than_2	1	0	0	yes	1	0	yes	1	0	from_age_30	0	1	0	0	weekly	1	0	0	0	use_the_right_hand_for_the_left_breast_a
43	housewife	1	0	0	0	0	married	0	1	0	0	illiterate	1	0	0	0	non_smoker	0	1	under_weight	1	0	0	0	more_than_5_km	0	1	0	more_than_2	1	0	0	yes no	1	1	yes	1	0	from_age_20	1	0	0	0	weekly	1	0	0	0	use_the_right_hand_for_the_right_breast_
25	housewife	1	0	0	0	0	married	0	1	0	0	illiterate	1	0	0	0	non_smoker	0	1	healthy	0	1	0	0	less_the_5_km	1	0	0	i_have_not_children	0	0	1	yes	1	0	yes	1	0	from_age_20	1	0	0	0	weekly	1	0	0	0	use_the_left_hand_for_both_breasts
33	housewife	1	0	0	0	0	married	0	1	0	0	illiterate	1	0	0	0	non_smoker	0	1	under_weight	1	0	0	0	i_cam_from_province	0	0	1	more_than_2	1	0	0	yes	1	0	yes	1	0	from_age_30	0	1	0	0	weekly	1	0	0	0	use_the_right_hand_for_the_right_breast_
30	housewife	1	0	0	0	0	married	0	1	0	0	illiterate	1	0	0	0	non_smoker	0	1	over_weight	0	0	1	0	i_cam_from_province	0	0	1	more_than_2	1	0	0	yes	1	0	yes	1	0	from_age_20	1	0	0	0	weekly	1	0	0	0	use_the_right_hand_for_the_right_breast_
50	housewife	1	0	0	0	0	married	0	1	0	0	illiterate	1	0	0	0	non_smoker	0	1	under_weight	1	0	0	0	less_the_5_km	1	0	0	more_than_2	1	0	0	no	0	1	no	0	1	don_t_know	0	0	0	1	i_do_not_know	0	0	0	1	use_the_left_hand_for_both_breasts
40	housewife	1	0	0	0	0	married	0	1	0	0	illiterate	1	0	0	0	non_smoker	0	1	healthy	0	1	0	0	i_cam_from_province	0	0	1	more_than_2	1	0	0	yes	1	0	yes	1	0	from_age_20	1	0	0	0	monthly	0	1	0	0	use_the_right_hand_for_the_right_breast_
40	housewife	1	0	0	0	0	divorced	0	0	1	0	illiterate	1	0	0	0	non_smoker	0	1	under_weight	1	0	0	0	less_the_5_km	1	0	0	more_than_2	1	0	0	yes	1	0	yes	1	0	from_age_20	1	0	0	0	weekly	1	0	0	0	use_the_right_hand_for_the_right_breast_
37	housewife	1	0	0	0	0	married	0	1	0	0	illiterate	1	0	0	0	non_smoker	0	1	healthy	0	1	0	0	less_the_5_km	1	0	0	more_than_2	1	0	0	yes	1	0	yes	1	0	don_t_know	0	0	0	1	i_do_not_know	0	0	0	1	use_the_right_hand_for_the_right_breast_
22	non_of_them	0	0	0	0	1	single	1	0	0	0	illiterate	1	0	0	0	non_smoker	0	1	healthy	0	1	0	0	less_the_5_km	1	0	0	i_have_not_children	0	0	1	yes	1	0	yes	1	0	don_t_know	0	0	0	1	yearly	0	0	1	0	use_the_right_hand_for_the_right_breast_
54	housewife	1	0	0	0	0	married	0	1	0	0	illiterate	1	0	0	0	non_smoker	0	1	healthy	0	1	0	0	less_the_5_km	1	0	0	more_than_2	1	0	0	yes	1	0	no	0	1	don_t_know	0	0	0	1	monthly	0	1	0	0	use_the_right_hand_for_the_right_breast_
40	housewife	1	0	0	0	0	married	0	1	0	0	illiterate	1	0	0	0	non_smoker	0	1	healthy	0	1	0	0	less_the_5_km	1	0	0	more_than_2	1	0	0	yes	1	0	yes	1	0	don_t_know	0	0	0	1	i_do_not_know	0	0	0	1	use_the_right_hand_for_the_right_breast_
70	housewife	1	0	0	0	0	married	0	1	0	0	illiterate	1	0	0	0	non_smoker	0	1	under_weight	1	0	0	0	i_cam_from_province	0	0	1	more_than_2	1	0	0	yes	1	0	yes	1	0	from_age_30	0	1	0	0	monthly	0	1	0	0	use_the_right_hand_for_the_right_breast_
55	housewife	1	0	0	0	0	married	0	1	0	0	primary	0	1	0	0	non_smoker	0	1	healthy	0	1	0	0	more_than_5_km	0	1	0	more_than_2	1	0	0	yes	1	0	yes	1	0	from_age_30	0	1	0	0	monthly	0	1	0	0	use_the_right_hand_for_both_breasts
70	housewife	1	0	0	0	0	married	0	1	0	0	illiterate	1	0	0	0	non_smoker	0	1						less_the_5_km	1	0	0	more_than_2	1	0	0	yes	1	0	yes	1	0	don_t_know	0	0	0	1	i_do_not_know	0	0	0	1	use_the_right_hand_for_both_breasts
45	housewife	1	0	0	0	0	married	0	1	0	0	illiterate	1	0	0	0	non_smoker	0	1	healthy	0	1	0	0	more_than_5_km	0	1	0	more_than_2	1	0	0	yes	1	0	yes	1	0	don_t_know	0	0	0	1	i_do_not_know	0	0	0	1	use_the_right_hand_for_the_right_breast_
55	housewife	1	0	0	0	0	married	0	1	0	0	illiterate	1	0	0	0	non_smoker	0	1	under_weight	1	0	0	0	i_cam_from_province	0	0	1	more_than_2	1	0	0	yes	1	0	yes	1	0	from_age_30	0	1	0	0	monthly	0	1	0	0	use_the_right_hand_for_the_right_breast_
20	housewife	1	0	0	0	0	married	0	1	0	0	illiterate	1	0	0	0	non_smoker	0	1	under_weight	1	0	0	0	less_the_5_km	1	0	0	less_the_2	0	1	0	yes	1	0	yes	1	0	from_age_20	1	0	0	0	monthly	0	1	0	0	use_the_right_hand_for_the_right_breast_
45	government	0	1	0	0	0	married	0	1	0	0	secondary	0	0	1	0	non_smoker	0	1	healthy	0	1	0	0	i_cam_from_province	0	0	1	i_have_not_children	0	0	1	yes	1	0	yes	1	0	from_age_20	1	0	0	0	monthly	0	1	0	0	use_the_right_hand_for_both_breasts
60	housewife	1	0	0	0	0	married	0	1	0	0	primary	0	1	0	0	non_smoker	0	1	over_weight	0	0	1	0	less_the_5_km	1	0	0	more_than_2	1	0	0	yes	1	0	yes	1	0	from_age_30	0	1	0	0	monthly	0	1	0	0	use_the_right_hand_for_the_right_breast_
45	private	0	0	1	0	0	married	0	1	0	0	secondary	0	0	1	0	non_smoker	0	1	over_weight	0	0	1	0	less_the_5_km	1	0	0	more_than_2	1	0	0	yes	1	0	yes	1	0	from_age_30	0	1	0	0	yearly	0	0	1	0	use_the_right_hand_for_the_right_breast_
28	housewife	1	0	0	0	0	married	0	1	0	0	illiterate	1	0	0	0	non_smoker	0	1	under_weight	1	0	0	0	less_the_5_km	1	0	0	more_than_2	1	0	0	no	0	1	no	0	1	don_t_know	0	0	0	1	i_do_not_know	0	0	0	1	use_the_right_hand_for_the_right_breast_
55	housewife	1	0	0	0	0	married	0	1	0	0	illiterate	1	0	0	0	non_smoker	0	1	under_weight	1	0	0	0					more_than_2	1	0	0	yes	1	0	yes	1	0	from_age_20	1	0	0	0	weekly	1	0	0	0	use_the_right_hand_for_the_left_breast_a
40	housewife	1	0	0	0	0	married	0	1	0	0	illiterate	1	0	0	0	non_smoker	0	1	healthy	0	1	0	0	more_than_5_km	0	1	0	more_than_2	1	0	0	no	0	1	yes	1	0	don_t_know	0	0	0	1	i_do_not_know	0	0	0	1	use_the_right_hand_for_the_right_breast_
25	non_of_them	0	0	0	0	1	single	1	0	0	0	secondary	0	0	1	0	non_smoker	0	1	under_weight	1	0	0	0	more_than_5_km	0	1	0	i_have_not_children	0	0	1	yes	1	0	yes	1	0	from_age_20	1	0	0	0	monthly	0	1	0	0	use_the_right_hand_for_the_right_breast_
34	government	0	1	0	0	0	married	0	1	0	0	illiterate	1	0	0	0	non_smoker	0	1	under_weight	1	0	0	0	less_the_5_km	1	0	0	more_than_2	1	0	0	no	0	1	yes	1	0	from_age_30	0	1	0	0	yearly	0	0	1	0	use_the_right_hand_for_both_breasts
34	housewife	1	0	0	0	0	married	0	1	0	0	illiterate	1	0	0	0	non_smoker	0	1	under_weight	1	0	0	0	more_than_5_km	0	1	0	more_than_2	1	0	0	yes	1	0	no	0	1	from_age_30	0	1	0	0	weekly	1	0	0	0	use_the_left_hand_for_both_breasts
38	housewife	1	0	0	0	0	married	0	1	0	0	illiterate	1	0	0	0	non_smoker	0	1	over_weight	0	0	1	0	less_the_5_km	1	0	0	more_than_2	1	0	0	yes	1	0	yes	1	0	don_t_know	0	0	0	1	i_do_not_know	0	0	0	1	use_the_right_hand_for_both_breasts
55	housewife	1	0	0	0	0	married	0	1	0	0	primary	0	1	0	0	non_smoker	0	1	over_weight	0	0	1	0	more_than_5_km	0	1	0	more_than_2	1	0	0	yes	1	0	yes	1	0	don_t_know	0	0	0	1	i_do_not_know	0	0	0	1	use_the_right_hand_for_both_breasts
66	housewife	1	0	0	0	0	married	0	1	0	0	illiterate	1	0	0	0	non_smoker	0	1	healthy	0	1	0	0	less_the_5_km	1	0	0	more_than_2	1	0	0	yes	1	0	yes	1	0	from_age_30	0	1	0	0	monthly	0	1	0	0	use_the_right_hand_for_both_breasts
69	housewife	1	0	0	0	0	married	0	1	0	0	illiterate	1	0	0	0	non_smoker	0	1	over_weight	0	0	1	0	less_the_5_km	1	0	0	more_than_2	1	0	0	yes	1	0	yes	1	0	from_age_20	1	0	0	0	monthly	0	1	0	0	use_the_left_hand_for_both_breasts
43	housewife	1	0	0	0	0						illiterate	1	0	0	0	non_smoker	0	1	over_weight	0	0	1	0	more_than_5_km	0	1	0	more_than_2	1	0	0	yes	1	0	yes	1	0	from_age_30	0	1	0	0	monthly	0	1	0	0	use_the_right_hand_for_both_breasts
46	housewife	1	0	0	0	0	married	0	1	0	0	illiterate	1	0	0	0	non_smoker	0	1	over_weight	0	0	1	0	less_the_5_km	1	0	0	more_than_2	1	0	0	yes	1	0	yes	1	0	from_age_30	0	1	0	0	monthly	0	1	0	0	use_the_left_hand_for_both_breasts
75	housewife	1	0	0	0	0	married	0	1	0	0	illiterate	1	0	0	0	non_smoker	0	1	over_weight	0	0	1	0	less_the_5_km	1	0	0	more_than_2	1	0	0	yes	1	0	yes	1	0	don_t_know	0	0	0	1	i_do_not_know	0	0	0	1	use_the_right_hand_for_the_right_breast_
58	housewife	1	0	0	0	0	married	0	1	0	0	illiterate	1	0	0	0	non_smoker	0	1	under_weight	1	0	0	0	less_the_5_km	1	0	0	more_than_2	1	0	0	no	0	1	no	0	1	don_t_know	0	0	0	1	i_do_not_know	0	0	0	1	use_the_right_hand_for_both_breasts
76	housewife	1	0	0	0	0	married	0	1	0	0	illiterate	1	0	0	0	non_smoker	0	1	under_weight	1	0	0	0	less_the_5_km	1	0	0	more_than_2	1	0	0	no	0	1	no	0	1	don_t_know	0	0	0	1	i_do_not_know	0	0	0	1	use_the_right_hand_for_both_breasts
78	housewife	1	0	0	0	0	married	0	1	0	0	illiterate	1	0	0	0	non_smoker	0	1	over_weight	0	0	1	0	i_cam_from_province	0	0	1	more_than_2	1	0	0	no	0	1	yes	1	0	don_t_know	0	0	0	1	i_do_not_know	0	0	0	1	use_the_right_hand_for_both_breasts
33	housewife	1	0	0	0	0	single	1	0	0	0	illiterate	1	0	0	0	non_smoker	0	1	under_weight	1	0	0	0	more_than_5_km	0	1	0	more_than_2	1	0	0	no	0	1	yes	1	0	don_t_know	0	0	0	1	i_do_not_know	0	0	0	1	use_the_right_hand_for_both_breasts
76	housewife	1	0	0	0	0	married	0	1	0	0	illiterate	1	0	0	0	non_smoker	0	1	healthy	0	1	0	0	more_than_5_km	0	1	0	more_than_2	1	0	0	yes	1	0	yes	1	0	from_age_30	0	1	0	0	monthly	0	1	0	0	use_the_right_hand_for_both_breasts
36	non_of_them	0	0	0	0	1	single	1	0	0	0	secondary	0	0	1	0	non_smoker	0	1	under_weight	1	0	0	0	less_the_5_km	1	0	0	more_than_2	1	0	0	yes	1	0	yes	1	0	don_t_know	0	0	0	1	i_do_not_know	0	0	0	1	use_the_right_hand_for_the_left_breast_a
73	housewife	1	0	0	0	0	single	1	0	0	0	illiterate	1	0	0	0	non_smoker	0	1	over_weight	0	0	1	0	more_than_5_km	0	1	0	i_have_not_children	0	0	1	no	0	1	no	0	1	from_age_30	0	1	0	0	monthly	0	1	0	0	use_the_right_hand_for_both_breasts
74	housewife	1	0	0	0	0	married	0	1	0	0	illiterate	1	0	0	0	non_smoker	0	1	under_weight	1	0	0	0	less_the_5_km	1	0	0	more_than_2	1	0	0	yes	1	0	yes	1	0	from_age_40	0	0	1	0	monthly	0	1	0	0	use_the_left_hand_for_both_breasts
33	non_of_them	0	0	0	0	1	single	1	0	0	0	illiterate	1	0	0	0	non_smoker	0	1	under_weight	1	0	0	0	i_cam_from_province	0	0	1	i_have_not_children	0	0	1	no	0	1	no	0	1	don_t_know	0	0	0	1	i_do_not_know	0	0	0	1	use_the_right_hand_for_both_breasts
55	housewife	1	0	0	0	0	married	0	1	0	0	illiterate	1	0	0	0	non_smoker	0	1	over_weight	0	0	1	0	more_than_5_km	0	1	0	more_than_2	1	0	0	yes	1	0	no	0	1	don_t_know	0	0	0	1	i_do_not_know	0	0	0	1	use_the_right_hand_for_the_right_breast_
69	housewife	1	0	0	0	0	married	0	1	0	0	illiterate	1	0	0	0	non_smoker	0	1	over_weight	0	0	1	0	less_the_5_km	1	0	0	more_than_2	1	0	0	yes	1	0	yes	1	0	from_age_40	0	0	1	0	monthly	0	1	0	0	use_the_right_hand_for_both_breasts
55	housewife	1	0	0	0	0	married	0	1	0	0	illiterate	1	0	0	0	non_smoker	0	1	under_weight	1	0	0	0	more_than_5_km	0	1	0	more_than_2	1	0	0	yes	1	0	yes	1	0	don_t_know	0	0	0	1	i_do_not_know	0	0	0	1	use_the_right_hand_for_the_left_breast_a
44	housewife	1	0	0	0	0	married	0	1	0	0	illiterate	1	0	0	0	non_smoker	0	1	under_weight	1	0	0	0	less_the_5_km	1	0	0	more_than_2	1	0	0	no	0	1	no	0	1	don_t_know	0	0	0	1	monthly	0	1	0	0	use_the_right_hand_for_both_breasts
74	housewife	1	0	0	0	0	married	0	1	0	0	illiterate	1	0	0	0	non_smoker	0	1	under_weight	1	0	0	0	more_than_5_km	0	1	0	more_than_2	1	0	0	yes	1	0	no	0	1	from_age_30	0	1	0	0	monthly	0	1	0	0	use_the_right_hand_for_both_breasts
66	housewife	1	0	0	0	0	married	0	1	0	0	illiterate	1	0	0	0	non_smoker	0	1	healthy	0	1	0	0	less_the_5_km	1	0	0	more_than_2	1	0	0	yes	1	0	yes	1	0	from_age_40	0	0	1	0	monthly	0	1	0	0	use_the_left_hand_for_both_breasts
44	housewife	1	0	0	0	0	married	0	1	0	0	primary	0	1	0	0													more_than_2	1	0	0	yes	1	0	yes	1	0	don_t_know	0	0	0	1	i_do_not_know	0	0	0	1	use_the_right_hand_for_both_breasts
33	housewife	1	0	0	0	0	married	0	1	0	0	illiterate	1	0	0	0	non_smoker	0	1	under_weight	1	0	0	0	less_the_5_km	1	0	0	more_than_2	1	0	0	yes	1	0	no	0	1	from_age_20	1	0	0	0	monthly	0	1	0	0	use_the_left_hand_for_both_breasts
40	housewife	1	0	0	0	0	married	0	1	0	0	illiterate	1	0	0	0	non_smoker	0	1	healthy	0	1	0	0	i_cam_from_province	0	0	1	more_than_2	1	0	0	no	0	1	no	0	1	don_t_know	0	0	0	1	i_do_not_know	0	0	0	1	use_the_right_hand_for_both_breasts
65	housewife	1	0	0	0	0	married	0	1	0	0	illiterate	1	0	0	0	non_smoker	0	1	healthy	0	1	0	0	more_than_5_km	0	1	0	more_than_2	1	0	0	no	0	1	no	0	1	don_t_know	0	0	0	1	i_do_not_know	0	0	0	1	use_the_left_hand_for_both_breasts
55	housewife	1	0	0	0	0	married	0	1	0	0	illiterate	1	0	0	0	non_smoker	0	1	under_weight	1	0	0	0	i_cam_from_province	0	0	1	more_than_2	1	0	0	yes	1	0	no	0	1	don_t_know	0	0	0	1	i_do_not_know	0	0	0	1	use_the_right_hand_for_both_breasts
55	housewife	1	0	0	0	0	married	0	1	0	0	illiterate	1	0	0	0	non_smoker	0	1	healthy	0	1	0	0	more_than_5_km	0	1	0	more_than_2	1	0	0	yes	1	0	yes	1	0	don_t_know	0	0	0	1	monthly	0	1	0	0	use_the_right_hand_for_both_breasts
18	housewife	1	0	0	0	0	single	1	0	0	0	illiterate	1	0	0	0	non_smoker	0	1	over_weight	0	0	1	0	i_cam_from_province	0	0	1	i_have_not_children	0	0	1	yes	1	0	yes	1	0	don_t_know	0	0	0	1	weekly	1	0	0	0	use_the_right_hand_for_both_breasts
37	housewife	1	0	0	0	0	married	0	1	0	0	illiterate	1	0	0	0	non_smoker	0	1	healthy	0	1	0	0	i_cam_from_province	0	0	1	more_than_2	1	0	0	yes	1	0	yes	1	0	don_t_know	0	0	0	1	i_do_not_know	0	0	0	1	use_the_right_hand_for_both_breasts
16	housewife	1	0	0	0	0	single	1	0	0	0	illiterate	1	0	0	0	non_smoker	0	1	healthy	0	1	0	0	i_cam_from_province	0	0	1	i_have_not_children	0	0	1	no	0	1	no	0	1	don_t_know	0	0	0	1	i_do_not_know	0	0	0	1	use_the_right_hand_for_both_breasts
13	housewife	1	0	0	0	0	single	1	0	0	0	primary	0	1	0	0	non_smoker	0	1	healthy	0	1	0	0	i_cam_from_province	0	0	1	i_have_not_children	0	0	1	yes	1	0	yes	1	0	from_age_30	0	1	0	0	monthly	0	1	0	0	use_the_right_hand_for_both_breasts
50	housewife	1	0	0	0	0	married	0	1	0	0	illiterate	1	0	0	0	non_smoker	0	1	under_weight	1	0	0	0	more_than_5_km	0	1	0	more_than_2	1	0	0	no	0	1	yes	1	0	don_t_know	0	0	0	1	i_do_not_know	0	0	0	1	use_the_right_hand_for_both_breasts
26	housewife	1	0	0	0	0	married	0	1	0	0	illiterate	1	0	0	0	non_smoker	0	1	healthy	0	1	0	0	i_cam_from_province	0	0	1	more_than_2	1	0	0	no	0	1	yes	1	0	don_t_know	0	0	0	1	i_do_not_know	0	0	0	1	use_the_right_hand_for_both_breasts
45	housewife	1	0	0	0	0	married	0	1	0	0	illiterate	1	0	0	0	non_smoker	0	1	under_weight	1	0	0	0	i_cam_from_province	0	0	1	more_than_2	1	0	0	no	0	1	yes	1	0	don_t_know	0	0	0	1	i_do_not_know	0	0	0	1	use_the_right_hand_for_both_breasts
60	housewife	1	0	0	0	0	married	0	1	0	0	illiterate	1	0	0	0	non_smoker	0	1	healthy	0	1	0	0	i_cam_from_province	0	0	1	more_than_2	1	0	0	no	0	1	yes	1	0	don_t_know	0	0	0	1	i_do_not_know	0	0	0	1	use_the_right_hand_for_both_breasts
50	housewife	1	0	0	0	0	married	0	1	0	0	illiterate	1	0	0	0	non_smoker	0	1	under_weight	1	0	0	0	i_cam_from_province	0	0	1	more_than_2	1	0	0	no	0	1	yes	1	0	don_t_know	0	0	0	1	i_do_not_know	0	0	0	1	use_the_right_hand_for_both_breasts
45	housewife	1	0	0	0	0	married	0	1	0	0	illiterate	1	0	0	0	non_smoker	0	1	healthy	0	1	0	0	i_cam_from_province	0	0	1	more_than_2	1	0	0	yes	1	0	yes	1	0	don_t_know	0	0	0	1	i_do_not_know	0	0	0	1	use_the_right_hand_for_both_breasts
45	housewife	1	0	0	0	0	married	0	1	0	0	illiterate	1	0	0	0	non_smoker	0	1	healthy	0	1	0	0	i_cam_from_province	0	0	1	i_have_not_children	0	0	1	yes	1	0	yes	1	0	from_age_20	1	0	0	0	weekly	1	0	0	0	use_the_right_hand_for_the_right_breast_
25	housewife	1	0	0	0	0	single	1	0	0	0	illiterate	1	0	0	0	non_smoker	0	1	under_weight	1	0	0	0	more_than_5_km	0	1	0	i_have_not_children	0	0	1	yes	1	0	yes	1	0	don_t_know	0	0	0	1	weekly	1	0	0	0	use_the_right_hand_for_the_right_breast_
28	housewife	1	0	0	0	0	married	0	1	0	0	illiterate	1	0	0	0	non_smoker	0	1	under_weight	1	0	0	0	i_cam_from_province	0	0	1	more_than_2	1	0	0	yes	1	0	yes	1	0	don_t_know	0	0	0	1	i_do_not_know	0	0	0	1	use_the_right_hand_for_both_breasts
50	housewife	1	0	0	0	0	married	0	1	0	0	illiterate	1	0	0	0	non_smoker	0	1	healthy	0	1	0	0	less_the_5_km	1	0	0	more_than_2	1	0	0	yes	1	0	yes	1	0	don_t_know	0	0	0	1	weekly	1	0	0	0	use_the_right_hand_for_both_breasts
38	housewife	1	0	0	0	0	married	0	1	0	0	illiterate	1	0	0	0	non_smoker	0	1	healthy	0	1	0	0	less_the_5_km	1	0	0	more_than_2	1	0	0	yes	1	0	yes	1	0	from_age_20	1	0	0	0	weekly	1	0	0	0	use_the_right_hand_for_the_right_breast_
50	housewife	1	0	0	0	0	married	0	1	0	0	illiterate	1	0	0	0	non_smoker	0	1	healthy	0	1	0	0	less_the_5_km	1	0	0	more_than_2	1	0	0	yes	1	0	yes	1	0	from_age_20	1	0	0	0	weekly	1	0	0	0	use_the_right_hand_for_the_right_breast_
18	housewife	1	0	0	0	0	single	1	0	0	0	secondary	0	0	1	0	non_smoker	0	1	healthy	0	1	0	0	i_cam_from_province	0	0	1	i_have_not_children	0	0	1	yes	1	0	no	0	1	don_t_know	0	0	0	1	weekly	1	0	0	0	use_the_right_hand_for_the_right_breast_
56	housewife	1	0	0	0	0	married	0	1	0	0	illiterate	1	0	0	0	non_smoker	0	1	healthy	0	1	0	0	more_than_5_km	0	1	0	more_than_2	1	0	0	yes	1	0	yes	1	0	don_t_know	0	0	0	1	i_do_not_know	0	0	0	1	use_the_right_hand_for_both_breasts
21	housewife	1	0	0	0	0	single	1	0	0	0	illiterate	1	0	0	0	non_smoker	0	1	under_weight	1	0	0	0	more_than_5_km	0	1	0	i_have_not_children	0	0	1	yes	1	0	yes	1	0	don_t_know	0	0	0	1	monthly	0	1	0	0	use_the_right_hand_for_both_breasts
16	housewife	1	0	0	0	0	single	1	0	0	0	primary	0	1	0	0	non_smoker	0	1	healthy	0	1	0	0	more_than_5_km	0	1	0	i_have_not_children	0	0	1	yes	1	0	yes	1	0	don_t_know	0	0	0	1	weekly	1	0	0	0	use_the_right_hand_for_the_right_breast_
40	housewife	1	0	0	0	0	married	0	1	0	0	illiterate	1	0	0	0	non_smoker	0	1	healthy	0	1	0	0	more_than_5_km	0	1	0	more_than_2	1	0	0	yes	1	0	yes	1	0	don_t_know	0	0	0	1	weekly	1	0	0	0	use_the_right_hand_for_the_right_breast_
22	housewife	1	0	0	0	0	married	0	1	0	0	primary	0	1	0	0	non_smoker	0	1	healthy	0	1	0	0	more_than_5_km	0	1	0	less_the_2	0	1	0	yes	1	0	yes	1	0	don_t_know	0	0	0	1	i_do_not_know	0	0	0	1	use_the_right_hand_for_both_breasts
36	housewife	1	0	0	0	0	married	0	1	0	0	illiterate	1	0	0	0	non_smoker	0	1	healthy	0	1	0	0	more_than_5_km	0	1	0	more_than_2	1	0	0	yes	1	0	yes	1	0	don_t_know	0	0	0	1	i_do_not_know	0	0	0	1	use_the_right_hand_for_the_right_breast_
25	housewife	1	0	0	0	0	married	0	1	0	0	primary	0	1	0	0	non_smoker	0	1	healthy	0	1	0	0	more_than_5_km	0	1	0	less_the_2	0	1	0	yes	1	0	yes	1	0	don_t_know	0	0	0	1	monthly	0	1	0	0	use_the_left_hand_for_both_breasts
54	housewife	1	0	0	0	0	married	0	1	0	0	illiterate	1	0	0	0	non_smoker	0	1	healthy	0	1	0	0	i_cam_from_province	0	0	1	more_than_2	1	0	0	yes	1	0	yes	1	0	don_t_know	0	0	0	1	i_do_not_know	0	0	0	1	use_the_right_hand_for_both_breasts
37	housewife	1	0	0	0	0	married	0	1	0	0	illiterate	1	0	0	0	non_smoker	0	1	healthy	0	1	0	0	more_than_5_km	0	1	0	less_the_2	0	1	0	yes	1	0	yes	1	0	don_t_know	0	0	0	1	i_do_not_know	0	0	0	1	use_the_right_hand_for_both_breasts
35	housewife	1	0	0	0	0	married	0	1	0	0	illiterate	1	0	0	0	non_smoker	0	1	healthy	0	1	0	0	less_the_5_km	1	0	0	more_than_2	1	0	0	yes	1	0	yes	1	0	from_age_40	0	0	1	0	monthly	0	1	0	0	use_the_left_hand_for_both_breasts
36	housewife	1	0	0	0	0	married	0	1	0	0	illiterate	1	0	0	0	non_smoker	0	1	healthy	0	1	0	0	more_than_5_km	0	1	0	more_than_2	1	0	0	yes	1	0	yes	1	0	don_t_know	0	0	0	1	i_do_not_know	0	0	0	1	use_the_right_hand_for_the_right_breast_
60	housewife	1	0	0	0	0	married	0	1	0	0	illiterate	1	0	0	0	non_smoker	0	1	healthy	0	1	0	0	more_than_5_km	0	1	0	more_than_2	1	0	0	yes	1	0	yes	1	0	don_t_know	0	0	0	1	i_do_not_know	0	0	0	1	use_the_right_hand_for_both_breasts
40	housewife	1	0	0	0	0	married	0	1	0	0	illiterate	1	0	0	0	non_smoker	0	1	healthy	0	1	0	0	less_the_5_km	1	0	0	more_than_2	1	0	0	yes	1	0	yes	1	0	from_age_30	0	1	0	0	weekly	1	0	0	0	use_the_right_hand_for_both_breasts
26	housewife	1	0	0	0	0	married	0	1	0	0	illiterate	1	0	0	0	non_smoker	0	1	healthy	0	1	0	0	more_than_5_km	0	1	0	more_than_2	1	0	0	no	0	1	yes	1	0	don_t_know	0	0	0	1	i_do_not_know	0	0	0	1	use_the_right_hand_for_both_breasts
27	housewife	1	0	0	0	0	single married	1	1	0	0	illiterate	1	0	0	0	non_smoker	0	1	healthy	0	1	0	0	more_than_5_km	0	1	0	i_have_not_children	0	0	1	yes	1	0	yes	1	0	don_t_know	0	0	0	1	yearly	0	0	1	0	use_the_right_hand_for_both_breasts
45	housewife	1	0	0	0	0	married	0	1	0	0	illiterate	1	0	0	0	non_smoker	0	1	healthy	0	1	0	0	less_the_5_km	1	0	0	more_than_2	1	0	0	yes	1	0	yes	1	0	from_age_30	0	1	0	0	monthly	0	1	0	0	use_the_right_hand_for_the_right_breast_
40	housewife	1	0	0	0	0	married	0	1	0	0	illiterate	1	0	0	0	non_smoker	0	1	over_weight	0	0	1	0	more_than_5_km	0	1	0	more_than_2	1	0	0	yes	1	0	yes	1	0	don_t_know	0	0	0	1	i_do_not_know	0	0	0	1	use_the_right_hand_for_the_right_breast_
28	housewife	1	0	0	0	0	married	0	1	0	0	secondary	0	0	1	0	non_smoker	0	1	healthy	0	1	0	0	less_the_5_km	1	0	0	more_than_2	1	0	0	yes	1	0	yes	1	0	from_age_30	0	1	0	0	monthly	0	1	0	0	use_the_right_hand_for_both_breasts
22	housewife	1	0	0	0	0	married	0	1	0	0	illiterate	1	0	0	0	non_smoker	0	1	over_weight	0	0	1	0	i_cam_from_province	0	0	1	i_have_not_children	0	0	1	yes	1	0	yes	1	0	from_age_40	0	0	1	0	weekly	1	0	0	0	use_the_right_hand_for_both_breasts
26	housewife	1	0	0	0	0	single	1	0	0	0	illiterate	1	0	0	0	non_smoker	0	1	healthy	0	1	0	0	i_cam_from_province	0	0	1	i_have_not_children	0	0	1	yes	1	0	yes	1	0	don_t_know	0	0	0	1	i_do_not_know	0	0	0	1	use_the_right_hand_for_both_breasts
25	housewife	1	0	0	0	0	single	1	0	0	0	illiterate	1	0	0	0	non_smoker	0	1	healthy	0	1	0	0	i_cam_from_province	0	0	1	i_have_not_children	0	0	1	yes	1	0	yes	1	0	don_t_know	0	0	0	1	i_do_not_know	0	0	0	1	use_the_right_hand_for_both_breasts
40	housewife	1	0	0	0	0	married	0	1	0	0	illiterate	1	0	0	0	non_smoker	0	1	healthy	0	1	0	0	i_cam_from_province	0	0	1	more_than_2	1	0	0	yes	1	0	yes	1	0	don_t_know	0	0	0	1	i_do_not_know	0	0	0	1	use_the_right_hand_for_both_breasts
25	housewife	1	0	0	0	0	married	0	1	0	0	illiterate	1	0	0	0	non_smoker	0	1	healthy	0	1	0	0	i_cam_from_province	0	0	1	more_than_2	1	0	0	yes	1	0	yes	1	0	don_t_know	0	0	0	1	i_do_not_know	0	0	0	1	use_the_right_hand_for_both_breasts
25	housewife	1	0	0	0	0	single	1	0	0	0	illiterate	1	0	0	0	non_smoker	0	1	healthy	0	1	0	0	i_cam_from_province	0	0	1	i_have_not_children	0	0	1	yes	1	0	yes	1	0	don_t_know	0	0	0	1	i_do_not_know	0	0	0	1	use_the_right_hand_for_both_breasts
45	housewife	1	0	0	0	0	married	0	1	0	0	illiterate	1	0	0	0	non_smoker	0	1	healthy	0	1	0	0	more_than_5_km	0	1	0	more_than_2	1	0	0	yes	1	0	no	0	1	don_t_know	0	0	0	1	i_do_not_know	0	0	0	1	use_the_right_hand_for_both_breasts
45	housewife	1	0	0	0	0	married	0	1	0	0	illiterate	1	0	0	0	non_smoker	0	1	healthy	0	1	0	0	more_than_5_km	0	1	0	more_than_2	1	0	0	yes	1	0	yes	1	0	don_t_know	0	0	0	1	i_do_not_know	0	0	0	1	use_the_right_hand_for_both_breasts
25	housewife	1	0	0	0	0	married	0	1	0	0	illiterate	1	0	0	0	non_smoker	0	1	healthy	0	1	0	0	more_than_5_km	0	1	0	more_than_2	1	0	0	yes	1	0	yes	1	0	don_t_know	0	0	0	1	i_do_not_know	0	0	0	1	use_the_right_hand_for_both_breasts
30	housewife	1	0	0	0	0	married	0	1	0	0	illiterate	1	0	0	0	non_smoker	0	1	healthy	0	1	0	0	i_cam_from_province	0	0	1	more_than_2	1	0	0	yes	1	0	yes	1	0	don_t_know	0	0	0	1	i_do_not_know	0	0	0	1	use_the_right_hand_for_both_breasts
45	housewife	1	0	0	0	0	married	0	1	0	0	illiterate	1	0	0	0	non_smoker	0	1	healthy	0	1	0	0	i_cam_from_province	0	0	1	more_than_2	1	0	0	yes	1	0	yes	1	0	don_t_know	0	0	0	1	i_do_not_know	0	0	0	1	use_the_right_hand_for_both_breasts
45	housewife	1	0	0	0	0	single	1	0	0	0	illiterate	1	0	0	0	non_smoker	0	1	healthy	0	1	0	0	more_than_5_km	0	1	0	more_than_2	1	0	0	yes	1	0	yes	1	0	don_t_know	0	0	0	1	i_do_not_know	0	0	0	1	use_the_right_hand_for_both_breasts
45	housewife	1	0	0	0	0	married	0	1	0	0	illiterate	1	0	0	0	non_smoker	0	1	over_weight	0	0	1	0	more_than_5_km	0	1	0	more_than_2	1	0	0	yes	1	0	yes	1	0	don_t_know	0	0	0	1	i_do_not_know	0	0	0	1	use_the_right_hand_for_both_breasts
50	housewife	1	0	0	0	0	married	0	1	0	0	illiterate	1	0	0	0	non_smoker	0	1	healthy	0	1	0	0	more_than_5_km	0	1	0	more_than_2	1	0	0	yes	1	0	yes	1	0	don_t_know	0	0	0	1	i_do_not_know	0	0	0	1	use_the_right_hand_for_both_breasts
24	housewife	1	0	0	0	0	married	0	1	0	0	primary	0	1	0	0	non_smoker	0	1	healthy	0	1	0	0	more_than_5_km	0	1	0	more_than_2	1	0	0	yes	1	0	yes	1	0	from_age_30	0	1	0	0	weekly	1	0	0	0	use_the_right_hand_for_the_right_breast_
18	housewife	1	0	0	0	0	married	0	1	0	0	illiterate	1	0	0	0	non_smoker	0	1	healthy	0	1	0	0	more_than_5_km	0	1	0	i_have_not_children	0	0	1	yes	1	0	yes	1	0	from_age_20	1	0	0	0	weekly	1	0	0	0	use_the_right_hand_for_the_right_breast_
18	housewife	1	0	0	0	0	single	1	0	0	0	secondary	0	0	1	0	non_smoker	0	1	healthy	0	1	0	0	less_the_5_km	1	0	0	i_have_not_children	0	0	1	yes	1	0	yes	1	0	from_age_30	0	1	0	0	monthly	0	1	0	0	use_the_right_hand_for_both_breasts
58	housewife	1	0	0	0	0	married	0	1	0	0	illiterate	1	0	0	0	non_smoker	0	1	over_weight	0	0	1	0	less_the_5_km	1	0	0	more_than_2	1	0	0	yes	1	0	yes	1	0	don_t_know	0	0	0	1	weekly	1	0	0	0	use_the_right_hand_for_both_breasts
42	housewife	1	0	0	0	0	married	0	1	0	0	illiterate	1	0	0	0	non_smoker	0	1	healthy	0	1	0	0	less_the_5_km	1	0	0	more_than_2	1	0	0	yes	1	0	yes	1	0	from_age_20	1	0	0	0	weekly	1	0	0	0	use_the_right_hand_for_both_breasts
40	housewife	1	0	0	0	0	married	0	1	0	0	illiterate	1	0	0	0	non_smoker	0	1	healthy	0	1	0	0	more_than_5_km	0	1	0	more_than_2	1	0	0	yes	1	0	yes	1	0	don_t_know	0	0	0	1	weekly	1	0	0	0	use_the_right_hand_for_the_right_breast_
45	housewife	1	0	0	0	0	married	0	1	0	0	illiterate	1	0	0	0	non_smoker	0	1	healthy	0	1	0	0	more_than_5_km	0	1	0	more_than_2	1	0	0	yes	1	0	yes	1	0	don_t_know	0	0	0	1	i_do_not_know	0	0	0	1	use_the_right_hand_for_both_breasts
25	housewife	1	0	0	0	0	single	1	0	0	0	illiterate	1	0	0	0	non_smoker	0	1	healthy	0	1	0	0	i_cam_from_province	0	0	1	i_have_not_children	0	0	1	no	0	1	no	0	1	don_t_know	0	0	0	1	i_do_not_know	0	0	0	1	use_the_right_hand_for_both_breasts
45	housewife	1	0	0	0	0	married	0	1	0	0	illiterate	1	0	0	0	non_smoker	0	1	healthy	0	1	0	0	more_than_5_km	0	1	0	more_than_2	1	0	0	yes	1	0	yes	1	0	from_age_40	0	0	1	0	weekly	1	0	0	0	use_the_right_hand_for_the_right_breast_
40	housewife	1	0	0	0	0	married	0	1	0	0	illiterate	1	0	0	0	non_smoker	0	1	healthy	0	1	0	0	more_than_5_km	0	1	0	more_than_2	1	0	0	yes	1	0	yes	1	0	from_age_40	0	0	1	0	weekly	1	0	0	0	use_the_right_hand_for_the_right_breast_
42	housewife	1	0	0	0	0	married	0	1	0	0	illiterate	1	0	0	0	non_smoker	0	1	healthy	0	1	0	0	more_than_5_km	0	1	0	more_than_2	1	0	0	yes	1	0	yes	1	0	don_t_know	0	0	0	1	i_do_not_know	0	0	0	1	use_the_right_hand_for_both_breasts
50	housewife	1	0	0	0	0	married	0	1	0	0	illiterate	1	0	0	0	non_smoker	0	1	healthy	0	1	0	0	less_the_5_km	1	0	0	more_than_2	1	0	0	yes	1	0	yes	1	0	from_age_20	1	0	0	0	monthly	0	1	0	0	use_the_right_hand_for_the_right_breast_
19	housewife	1	0	0	0	0	single	1	0	0	0	primary	0	1	0	0	non_smoker	0	1	healthy	0	1	0	0	less_the_5_km	1	0	0	i_have_not_children	0	0	1	yes	1	0	yes	1	0	from_age_20	1	0	0	0	weekly	1	0	0	0	use_the_right_hand_for_the_right_breast_
40	housewife	1	0	0	0	0	married	0	1	0	0	illiterate	1	0	0	0	non_smoker	0	1	healthy	0	1	0	0	i_cam_from_province	0	0	1	more_than_2	1	0	0	yes	1	0	yes	1	0	don_t_know	0	0	0	1	i_do_not_know	0	0	0	1	use_the_right_hand_for_the_right_breast_
80	housewife	1	0	0	0	0	married	0	1	0	0	illiterate	1	0	0	0	non_smoker	0	1	healthy	0	1	0	0	i_cam_from_province	0	0	1	more_than_2	1	0	0	yes	1	0	yes	1	0	don_t_know	0	0	0	1	i_do_not_know	0	0	0	1	use_the_right_hand_for_both_breasts
65	housewife	1	0	0	0	0	married	0	1	0	0	illiterate	1	0	0	0	non_smoker	0	1	healthy	0	1	0	0	i_cam_from_province	0	0	1	more_than_2	1	0	0	yes	1	0	yes	1	0	don_t_know	0	0	0	1	i_do_not_know	0	0	0	1	use_the_right_hand_for_both_breasts
18	housewife	1	0	0	0	0	single	1	0	0	0	primary	0	1	0	0	non_smoker	0	1	healthy	0	1	0	0	more_than_5_km	0	1	0	i_have_not_children	0	0	1	yes	1	0	yes	1	0	from_age_30	0	1	0	0	monthly	0	1	0	0	use_the_right_hand_for_both_breasts
50	housewife	1	0	0	0	0	married	0	1	0	0	illiterate	1	0	0	0	non_smoker	0	1	over_weight	0	0	1	0	i_cam_from_province	0	0	1	more_than_2	1	0	0	yes	1	0	yes	1	0	don_t_know	0	0	0	1	i_do_not_know	0	0	0	1	use_the_right_hand_for_both_breasts
43	housewife	1	0	0	0	0	married	0	1	0	0	illiterate	1	0	0	0	non_smoker	0	1	healthy	0	1	0	0	i_cam_from_province	0	0	1	i_have_not_children	0	0	1	yes	1	0	yes	1	0	don_t_know	0	0	0	1	i_do_not_know	0	0	0	1	use_the_right_hand_for_both_breasts
26	housewife	1	0	0	0	0	married	0	1	0	0	illiterate	1	0	0	0	non_smoker	0	1	healthy	0	1	0	0	more_than_5_km	0	1	0	more_than_2	1	0	0	yes	1	0	yes	1	0	from_age_30	0	1	0	0	i_do_not_know	0	0	0	1	use_the_right_hand_for_both_breasts
38	housewife	1	0	0	0	0	married	0	1	0	0	illiterate	1	0	0	0	non_smoker	0	1	over_weight	0	0	1	0	more_than_5_km	0	1	0	more_than_2	1	0	0	yes	1	0	yes	1	0	from_age_30	0	1	0	0	monthly	0	1	0	0	use_the_right_hand_for_the_right_breast_
30	housewife	1	0	0	0	0	married	0	1	0	0	illiterate	1	0	0	0	non_smoker	0	1	healthy	0	1	0	0	more_than_5_km	0	1	0	more_than_2	1	0	0	yes	1	0	yes	1	0	from_age_40	0	0	1	0	i_do_not_know	0	0	0	1	use_the_right_hand_for_the_right_breast_
42	housewife	1	0	0	0	0	married	0	1	0	0	illiterate	1	0	0	0	non_smoker	0	1	healthy	0	1	0	0	more_than_5_km	0	1	0	more_than_2	1	0	0	yes	1	0	yes	1	0	from_age_30	0	1	0	0	weekly	1	0	0	0	use_the_right_hand_for_both_breasts
40	housewife	1	0	0	0	0	married	0	1	0	0	illiterate	1	0	0	0	non_smoker	0	1	healthy	0	1	0	0	more_than_5_km	0	1	0	more_than_2	1	0	0	yes	1	0	yes	1	0	from_age_40	0	0	1	0	monthly	0	1	0	0	use_the_right_hand_for_the_right_breast_
30	housewife	1	0	0	0	0	married	0	1	0	0	illiterate	1	0	0	0	non_smoker	0	1	healthy	0	1	0	0	i_cam_from_province	0	0	1	more_than_2	1	0	0	yes	1	0				don_t_know	0	0	0	1	i_do_not_know	0	0	0	1	use_the_right_hand_for_both_breasts
17	housewife	1	0	0	0	0	single	1	0	0	0	primary	0	1	0	0	non_smoker	0	1	healthy	0	1	0	0	more_than_5_km	0	1	0	i_have_not_children	0	0	1	yes	1	0	yes	1	0	from_age_20	1	0	0	0	monthly	0	1	0	0	use_the_right_hand_for_the_right_breast_
14	housewife	1	0	0	0	0	single	1	0	0	0	illiterate	1	0	0	0	non_smoker	0	1	healthy	0	1	0	0	more_than_5_km	0	1	0	i_have_not_children	0	0	1	no	0	1	yes	1	0	from_age_20	1	0	0	0	monthly	0	1	0	0	use_the_right_hand_for_the_right_breast_
21	housewife	1	0	0	0	0	single	1	0	0	0	illiterate	1	0	0	0	non_smoker	0	1	healthy	0	1	0	0	more_than_5_km	0	1	0	i_have_not_children	0	0	1	yes	1	0	yes	1	0	don_t_know	0	0	0	1	i_do_not_know	0	0	0	1	use_the_right_hand_for_both_breasts
27	government	0	1	0	0	0	single	1	0	0	0	university	0	0	0	1	non_smoker	0	1	healthy	0	1	0	0	less_the_5_km	1	0	0	i_have_not_children	0	0	1	yes	1	0	yes	1	0	from_age_30	0	1	0	0	monthly	0	1	0	0	use_the_right_hand_for_the_right_breast_
38	housewife	1	0	0	0	0	married	0	1	0	0	illiterate	1	0	0	0	non_smoker	0	1	healthy	0	1	0	0	more_than_5_km	0	1	0	more_than_2	1	0	0	yes	1	0	yes	1	0	don_t_know	0	0	0	1	i_do_not_know	0	0	0	1	use_the_right_hand_for_both_breasts
39	housewife	1	0	0	0	0	married	0	1	0	0	illiterate	1	0	0	0	non_smoker	0	1	healthy	0	1	0	0	less_the_5_km	1	0	0	more_than_2	1	0	0	yes	1	0	yes	1	0	don_t_know	0	0	0	1	i_do_not_know	0	0	0	1	use_the_right_hand_for_the_right_breast_
30	housewife	1	0	0	0	0	married	0	1	0	0	illiterate	1	0	0	0	non_smoker	0	1	healthy	0	1	0	0	more_than_5_km	0	1	0	more_than_2	1	0	0	yes	1	0	yes	1	0	don_t_know	0	0	0	1	i_do_not_know	0	0	0	1	use_the_right_hand_for_the_right_breast_
22	housewife	1	0	0	0	0	married	0	1	0	0	illiterate	1	0	0	0	non_smoker	0	1	healthy	0	1	0	0	i_cam_from_province	0	0	1	i_have_not_children	0	0	1	yes	1	0	yes	1	0	don_t_know	0	0	0	1	i_do_not_know	0	0	0	1	use_the_right_hand_for_both_breasts
50	housewife	1	0	0	0	0	married	0	1	0	0	illiterate	1	0	0	0	non_smoker	0	1	healthy	0	1	0	0	i_cam_from_province	0	0	1	more_than_2	1	0	0	yes	1	0	yes	1	0	don_t_know	0	0	0	1	i_do_not_know	0	0	0	1	use_the_right_hand_for_both_breasts
48	housewife	1	0	0	0	0	married	0	1	0	0	illiterate	1	0	0	0	non_smoker	0	1	healthy	0	1	0	0	more_than_5_km	0	1	0	more_than_2	1	0	0	yes	1	0	yes	1	0	from_age_30	0	1	0	0	weekly	1	0	0	0	use_the_right_hand_for_the_right_breast_
25	housewife	1	0	0	0	0	single	1	0	0	0	secondary	0	0	1	0	non_smoker	0	1	healthy	0	1	0	0	more_than_5_km	0	1	0	i_have_not_children	0	0	1	yes	1	0	yes	1	0	from_age_20	1	0	0	0	monthly	0	1	0	0	use_the_right_hand_for_the_right_breast_
45	housewife	1	0	0	0	0	married	0	1	0	0	illiterate	1	0	0	0	non_smoker	0	1	healthy	0	1	0	0	more_than_5_km	0	1	0	more_than_2	1	0	0	yes	1	0	yes	1	0	don_t_know	0	0	0	1	i_do_not_know	0	0	0	1	use_the_right_hand_for_both_breasts
17	housewife	1	0	0	0	0	single	1	0	0	0	illiterate	1	0	0	0	non_smoker	0	1	healthy	0	1	0	0	more_than_5_km	0	1	0	i_have_not_children	0	0	1	no	0	1	no	0	1	don_t_know	0	0	0	1	i_do_not_know	0	0	0	1	use_the_right_hand_for_both_breasts
40	housewife	1	0	0	0	0	married	0	1	0	0	illiterate	1	0	0	0	non_smoker	0	1	healthy	0	1	0	0	i_cam_from_province	0	0	1	more_than_2	1	0	0	yes	1	0	yes	1	0	don_t_know	0	0	0	1	i_do_not_know	0	0	0	1	use_the_right_hand_for_both_breasts
46	housewife	1	0	0	0	0	married	0	1	0	0	illiterate	1	0	0	0	non_smoker	0	1	healthy	0	1	0	0	more_than_5_km	0	1	0	more_than_2	1	0	0	yes	1	0	yes	1	0	from_age_30	0	1	0	0	monthly	0	1	0	0	use_the_right_hand_for_both_breasts
38	housewife	1	0	0	0	0	married	0	1	0	0	illiterate	1	0	0	0	non_smoker	0	1	healthy	0	1	0	0	i_cam_from_province	0	0	1	more_than_2	1	0	0	yes	1	0	yes	1	0	don_t_know	0	0	0	1	monthly	0	1	0	0	use_the_right_hand_for_the_right_breast_
50	housewife	1	0	0	0	0	married	0	1	0	0	illiterate	1	0	0	0	non_smoker	0	1	healthy	0	1	0	0	i_cam_from_province	0	0	1	more_than_2	1	0	0	no	0	1	no	0	1	don_t_know	0	0	0	1	i_do_not_know	0	0	0	1	use_the_right_hand_for_both_breasts
20	housewife	1	0	0	0	0	single	1	0	0	0	primary	0	1	0	0	non_smoker	0	1	healthy	0	1	0	0	more_than_5_km	0	1	0	i_have_not_children	0	0	1	no	0	1	no	0	1	don_t_know	0	0	0	1	i_do_not_know	0	0	0	1	use_the_right_hand_for_both_breasts
38	housewife	1	0	0	0	0	married	0	1	0	0	illiterate	1	0	0	0	non_smoker	0	1	healthy	0	1	0	0	more_than_5_km	0	1	0	more_than_2	1	0	0	yes	1	0	yes	1	0	don_t_know	0	0	0	1	i_do_not_know	0	0	0	1	use_the_left_hand_for_both_breasts
21	housewife	1	0	0	0	0	married	0	1	0	0	illiterate	1	0	0	0	non_smoker	0	1	over_weight	0	0	1	0	more_than_5_km	0	1	0	more_than_2	1	0	0	yes	1	0	yes	1	0	from_age_20	1	0	0	0	monthly	0	1	0	0	use_the_right_hand_for_both_breasts
65	housewife	1	0	0	0	0	married	0	1	0	0	illiterate	1	0	0	0	non_smoker	0	1	healthy	0	1	0	0	more_than_5_km	0	1	0	more_than_2	1	0	0	yes	1	0	yes	1	0	don_t_know	0	0	0	1	i_do_not_know	0	0	0	1	use_the_right_hand_for_both_breasts
23	housewife	1	0	0	0	0	married	0	1	0	0	illiterate	1	0	0	0	non_smoker	0	1	healthy	0	1	0	0	more_than_5_km	0	1	0	less_the_2	0	1	0	yes	1	0	yes	1	0	from_age_20	1	0	0	0	monthly	0	1	0	0	use_the_left_hand_for_both_breasts
30	housewife	1	0	0	0	0	married	0	1	0	0	illiterate	1	0	0	0	non_smoker	0	1	healthy	0	1	0	0	i_cam_from_province	0	0	1	i_have_not_children	0	0	1	yes	1	0	yes	1	0	from_age_30	0	1	0	0	yearly	0	0	1	0	use_the_right_hand_for_both_breasts
19	housewife	1	0	0	0	0	single	1	0	0	0	secondary	0	0	1	0	non_smoker	0	1	healthy	0	1	0	0	less_the_5_km	1	0	0	i_have_not_children	0	0	1	yes	1	0	yes	1	0	from_age_20	1	0	0	0	monthly	0	1	0	0	use_the_right_hand_for_the_right_breast_
50	housewife	1	0	0	0	0	married	0	1	0	0	illiterate	1	0	0	0	non_smoker	0	1	healthy	0	1	0	0	more_than_5_km	0	1	0	more_than_2	1	0	0	yes	1	0	yes	1	0	don_t_know	0	0	0	1	i_do_not_know	0	0	0	1	use_the_right_hand_for_both_breasts
30	housewife	1	0	0	0	0	married	0	1	0	0	illiterate	1	0	0	0	non_smoker	0	1	healthy	0	1	0	0	more_than_5_km	0	1	0	more_than_2	1	0	0	yes	1	0	yes	1	0	don_t_know	0	0	0	1	i_do_not_know	0	0	0	1	use_the_right_hand_for_both_breasts
26	housewife	1	0	0	0	0	married	0	1	0	0	illiterate	1	0	0	0	non_smoker	0	1	healthy	0	1	0	0	more_than_5_km	0	1	0	more_than_2	1	0	0	yes	1	0	yes	1	0	from_age_20	1	0	0	0	monthly	0	1	0	0	use_the_right_hand_for_the_right_breast_
23	housewife	1	0	0	0	0	single	1	0	0	0	secondary	0	0	1	0	non_smoker	0	1	healthy	0	1	0	0	more_than_5_km	0	1	0	i_have_not_children	0	0	1	yes	1	0	yes	1	0	from_age_20	1	0	0	0	weekly	1	0	0	0	use_the_right_hand_for_both_breasts use_the_right_hand_for_the_right_breast_
20	housewife	1	0	0	0	0	married	0	1	0	0	illiterate	1	0	0	0	non_smoker	0	1	healthy	0	1	0	0	more_than_5_km	0	1	0	more_than_2	1	0	0	yes	1	0	yes	1	0	don_t_know	0	0	0	1	i_do_not_know	0	0	0	1	use_the_right_hand_for_both_breasts
42	housewife	1	0	0	0	0	married	0	1	0	0	illiterate	1	0	0	0	non_smoker	0	1	healthy	0	1	0	0	more_than_5_km	0	1	0	more_than_2	1	0	0	yes	1	0	yes	1	0	from_age_20	1	0	0	0	monthly	0	1	0	0	use_the_right_hand_for_the_right_breast_
22	housewife	1	0	0	0	0	single	1	0	0	0	primary	0	1	0	0	non_smoker	0	1	healthy	0	1	0	0	more_than_5_km	0	1	0	i_have_not_children	0	0	1	yes	1	0	yes	1	0	from_age_30	0	1	0	0	monthly	0	1	0	0	use_the_right_hand_for_the_right_breast_
20	housewife	1	0	0	0	0	single	1	0	0	0	primary	0	1	0	0	non_smoker	0	1	healthy	0	1	0	0	more_than_5_km	0	1	0	i_have_not_children	0	0	1	yes	1	0	yes	1	0	from_age_20	1	0	0	0	monthly	0	1	0	0	use_the_right_hand_for_the_right_breast_
22	housewife	1	0	0	0	0	single	1	0	0	0	illiterate	1	0	0	0	non_smoker	0	1	healthy	0	1	0	0	more_than_5_km	0	1	0	i_have_not_children	0	0	1	yes	1	0	yes	1	0	from_age_20	1	0	0	0	monthly	0	1	0	0	use_the_right_hand_for_both_breasts
43	housewife	1	0	0	0	0	married	0	1	0	0	illiterate	1	0	0	0	non_smoker	0	1	healthy	0	1	0	0	more_than_5_km	0	1	0	more_than_2	1	0	0	yes	1	0	yes	1	0	don_t_know	0	0	0	1	i_do_not_know	0	0	0	1	use_the_right_hand_for_the_right_breast_
40	housewife	1	0	0	0	0	married	0	1	0	0	illiterate	1	0	0	0	non_smoker	0	1	healthy	0	1	0	0	more_than_5_km	0	1	0	more_than_2	1	0	0	no	0	1	no	0	1	don_t_know	0	0	0	1	i_do_not_know	0	0	0	1	use_the_right_hand_for_both_breasts
40	housewife	1	0	0	0	0	married	0	1	0	0	illiterate	1	0	0	0	non_smoker	0	1	healthy	0	1	0	0	less_the_5_km	1	0	0	more_than_2	1	0	0	yes	1	0	yes	1	0	don_t_know	0	0	0	1	i_do_not_know	0	0	0	1	use_the_right_hand_for_the_right_breast_
50	housewife	1	0	0	0	0	married	0	1	0	0	illiterate	1	0	0	0	non_smoker	0	1	healthy	0	1	0	0	i_cam_from_province	0	0	1	more_than_2	1	0	0	yes	1	0	yes	1	0	don_t_know	0	0	0	1	i_do_not_know	0	0	0	1	use_the_right_hand_for_the_right_breast_
40	housewife	1	0	0	0	0	married	0	1	0	0	illiterate	1	0	0	0	non_smoker	0	1	healthy	0	1	0	0	more_than_5_km	0	1	0	more_than_2	1	0	0	yes	1	0	yes	1	0	from_age_20	1	0	0	0	monthly	0	1	0	0	use_the_right_hand_for_the_right_breast_
23	housewife	1	0	0	0	0	married	0	1	0	0	illiterate	1	0	0	0	non_smoker	0	1	healthy	0	1	0	0	more_than_5_km	0	1	0	i_have_not_children	0	0	1	yes	1	0	yes	1	0	don_t_know	0	0	0	1	i_do_not_know	0	0	0	1	use_the_right_hand_for_both_breasts
25	housewife	1	0	0	0	0	married	0	1	0	0	illiterate	1	0	0	0	non_smoker	0	1	healthy	0	1	0	0	i_cam_from_province	0	0	1	more_than_2	1	0	0	no	0	1	no	0	1	don_t_know	0	0	0	1	i_do_not_know	0	0	0	1	use_the_right_hand_for_both_breasts
30	housewife	1	0	0	0	0	single	1	0	0	0	illiterate	1	0	0	0	non_smoker	0	1	under_weight	1	0	0	0	i_cam_from_province	0	0	1	i_have_not_children	0	0	1	no	0	1	no	0	1	don_t_know	0	0	0	1	i_do_not_know	0	0	0	1	use_the_right_hand_for_both_breasts
37	housewife	1	0	0	0	0	married	0	1	0	0	illiterate	1	0	0	0	non_smoker	0	1	healthy	0	1	0	0	less_the_5_km	1	0	0	more_than_2	1	0	0	yes	1	0	yes	1	0	don_t_know	0	0	0	1	i_do_not_know	0	0	0	1	use_the_right_hand_for_both_breasts
19	private	0	0	1	0	0	single	1	0	0	0	university	0	0	0	1	non_smoker	0	1	healthy	0	1	0	0	more_than_5_km	0	1	0	i_have_not_children	0	0	1	yes	1	0	yes	1	0	from_age_20	1	0	0	0	weekly	1	0	0	0	use_the_right_hand_for_both_breasts
34	housewife	1	0	0	0	0	married	0	1	0	0	illiterate	1	0	0	0	non_smoker	0	1	over_weight	0	0	1	0	more_than_5_km	0	1	0	more_than_2	1	0	0	yes	1	0	yes	1	0	don_t_know	0	0	0	1	i_do_not_know	0	0	0	1	use_the_right_hand_for_the_right_breast_
17	students	0	0	0	1	0	single	1	0	0	0	secondary	0	0	1	0	non_smoker	0	1	healthy	0	1	0	0	more_than_5_km	0	1	0	i_have_not_children	0	0	1	yes	1	0	yes	1	0	from_age_30	0	1	0	0	monthly	0	1	0	0	use_the_right_hand_for_the_right_breast_
22	housewife	1	0	0	0	0	married	0	1	0	0	secondary	0	0	1	0	non_smoker	0	1	healthy	0	1	0	0	less_the_5_km	1	0	0	i_have_not_children	0	0	1	no	0	1	no	0	1	don_t_know	0	0	0	1	i_do_not_know	0	0	0	1	use_the_left_hand_for_both_breasts
16	housewife	1	0	0	0	0	single	1	0	0	0	illiterate	1	0	0	0	non_smoker	0	1	healthy	0	1	0	0	less_the_5_km	1	0	0	i_have_not_children	0	0	1	yes	1	0	yes	1	0	don_t_know	0	0	0	1	i_do_not_know	0	0	0	1	use_the_right_hand_for_both_breasts
29	private	0	0	1	0	0	single	1	0	0	0	university	0	0	0	1	non_smoker	0	1	under_weight	1	0	0	0	less_the_5_km	1	0	0	i_have_not_children	0	0	1	yes	1	0	no	0	1	from_age_30	0	1	0	0	monthly	0	1	0	0	use_the_right_hand_for_both_breasts
26	private	0	0	1	0	0	single	1	0	0	0	university	0	0	0	1	non_smoker	0	1	healthy	0	1	0	0	more_than_5_km	0	1	0	i_have_not_children	0	0	1	yes	1	0	yes	1	0	from_age_20	1	0	0	0	monthly	0	1	0	0	use_the_left_hand_for_both_breasts
55	housewife	1	0	0	0	0	married	0	1	0	0	illiterate	1	0	0	0	non_smoker	0	1	under_weight	1	0	0	0	more_than_5_km	0	1	0	more_than_2	1	0	0	yes	1	0	no	0	1	don_t_know	0	0	0	1	i_do_not_know	0	0	0	1	use_the_right_hand_for_both_breasts
36	housewife	1	0	0	0	0	married	0	1	0	0	illiterate	1	0	0	0	non_smoker	0	1	under_weight	1	0	0	0	more_than_5_km	0	1	0	more_than_2	1	0	0	no	0	1	yes	1	0	from_age_20	1	0	0	0	weekly	1	0	0	0	use_the_right_hand_for_both_breasts
36	housewife	1	0	0	0	0	married	0	1	0	0	illiterate	1	0	0	0	non_smoker	0	1	under_weight	1	0	0	0	more_than_5_km	0	1	0	more_than_2	1	0	0	yes	1	0	yes	1	0	from_age_40	0	0	1	0	monthly	0	1	0	0	use_the_left_hand_for_both_breasts
65	housewife	1	0	0	0	0	married	0	1	0	0	illiterate	1	0	0	0	non_smoker	0	1	under_weight	1	0	0	0	more_than_5_km	0	1	0	more_than_2	1	0	0	no	0	1	yes	1	0	don_t_know	0	0	0	1	i_do_not_know	0	0	0	1	use_the_left_hand_for_both_breasts
33	housewife	1	0	0	0	0	married	0	1	0	0	university	0	0	0	1	non_smoker	0	1	healthy	0	1	0	0	less_the_5_km	1	0	0	more_than_2	1	0	0	yes	1	0	yes	1	0	from_age_30	0	1	0	0	monthly	0	1	0	0	use_the_right_hand_for_both_breasts
55	housewife	1	0	0	0	0	married	0	1	0	0	secondary	0	0	1	0	non_smoker	0	1	over_weight	0	0	1	0	less_the_5_km	1	0	0	more_than_2	1	0	0	yes	1	0	no	0	1	don_t_know	0	0	0	1	i_do_not_know	0	0	0	1	use_the_left_hand_for_both_breasts
55	housewife	1	0	0	0	0	married	0	1	0	0	secondary	0	0	1	0	non_smoker	0	1	over_weight	0	0	1	0	less_the_5_km	1	0	0	more_than_2	1	0	0	yes	1	0	no	0	1	don_t_know	0	0	0	1	i_do_not_know	0	0	0	1	use_the_left_hand_for_both_breasts
67	housewife	1	0	0	0	0	married	0	1	0	0	illiterate	1	0	0	0	non_smoker	0	1	healthy	0	1	0	0	more_than_5_km	0	1	0	more_than_2	1	0	0	yes	1	0	yes	1	0	don_t_know	0	0	0	1	i_do_not_know	0	0	0	1	use_the_left_hand_for_both_breasts
59	private	0	0	1	0	0	married	0	1	0	0	secondary	0	0	1	0	non_smoker	0	1	under_weight	1	0	0	0	less_the_5_km	1	0	0	more_than_2	1	0	0	no	0	1	no	0	1	from_age_40	0	0	1	0	yearly	0	0	1	0	use_the_left_hand_for_both_breasts
59	private	0	0	1	0	0	married	0	1	0	0	secondary	0	0	1	0	non_smoker	0	1	under_weight	1	0	0	0	less_the_5_km	1	0	0	more_than_2	1	0	0	no	0	1	no	0	1	from_age_40	0	0	1	0	yearly	0	0	1	0	use_the_left_hand_for_both_breasts
36	housewife	1	0	0	0	0	married	0	1	0	0	illiterate	1	0	0	0	non_smoker	0	1	under_weight	1	0	0	0	more_than_5_km	0	1	0	more_than_2	1	0	0	yes	1	0	no	0	1	from_age_40	0	0	1	0	monthly	0	1	0	0	use_the_right_hand_for_both_breasts
69	housewife	1	0	0	0	0	married	0	1	0	0	illiterate	1	0	0	0	non_smoker	0	1	over_weight	0	0	1	0	less_the_5_km	1	0	0	more_than_2	1	0	0	no	0	1	yes	1	0	don_t_know	0	0	0	1	i_do_not_know	0	0	0	1	use_the_right_hand_for_the_left_breast_a
64	housewife	1	0	0	0	0	married	0	1	0	0	illiterate	1	0	0	0	non_smoker	0	1	healthy	0	1	0	0	more_than_5_km	0	1	0	more_than_2	1	0	0	yes	1	0	no	0	1	don_t_know	0	0	0	1	i_do_not_know	0	0	0	1	use_the_right_hand_for_both_breasts
25	students	0	0	0	1	0	single	1	0	0	0	university	0	0	0	1	non_smoker	0	1	under_weight	1	0	0	0	more_than_5_km	0	1	0	i_have_not_children	0	0	1	yes	1	0	yes	1	0	from_age_20	1	0	0	0	monthly	0	1	0	0	use_the_right_hand_for_both_breasts
27	non_of_them	0	0	0	0	1	single	1	0	0	0	secondary	0	0	1	0	non_smoker	0	1	healthy	0	1	0	0	more_than_5_km	0	1	0	i_have_not_children	0	0	1	no	0	1	yes	1	0	from_age_30	0	1	0	0	weekly	1	0	0	0	use_the_right_hand_for_both_breasts
74	housewife	1	0	0	0	0	married	0	1	0	0	illiterate	1	0	0	0	non_smoker	0	1	over_weight	0	0	1	0	more_than_5_km	0	1	0	more_than_2	1	0	0	no	0	1	no	0	1	don_t_know	0	0	0	1	i_do_not_know	0	0	0	1	use_the_left_hand_for_both_breasts
58	housewife	1	0	0	0	0	single	1	0	0	0	illiterate	1	0	0	0	non_smoker	0	1	healthy	0	1	0	0	more_than_5_km	0	1	0	more_than_2	1	0	0	yes	1	0	no	0	1	from_age_30	0	1	0	0	i_do_not_know	0	0	0	1	use_the_right_hand_for_both_breasts
33	housewife	1	0	0	0	0	married	0	1	0	0	secondary	0	0	1	0	non_smoker	0	1	healthy	0	1	0	0	more_than_5_km	0	1	0	less_the_2	0	1	0	yes	1	0	yes	1	0	from_age_20	1	0	0	0	monthly	0	1	0	0	use_the_right_hand_for_the_left_breast_a
21	non_of_them	0	0	0	0	1	single	1	0	0	0	secondary	0	0	1	0	non_smoker	0	1	under_weight	1	0	0	0	more_than_5_km	0	1	0	i_have_not_children	0	0	1	yes	1	0	yes	1	0	don_t_know	0	0	0	1	i_do_not_know	0	0	0	1	use_the_right_hand_for_the_left_breast_a
45	housewife	1	0	0	0	0	widowed	0	0	0	1	illiterate	1	0	0	0	non_smoker	0	1	healthy	0	1	0	0	more_than_5_km	0	1	0	less_the_2	0	1	0	yes	1	0	yes	1	0	don_t_know	0	0	0	1	i_do_not_know	0	0	0	1	use_the_right_hand_for_the_left_breast_a
72	housewife	1	0	0	0	0	widowed	0	0	0	1	illiterate	1	0	0	0	non_smoker	0	1	over_weight	0	0	1	0	i_cam_from_province	0	0	1	more_than_2	1	0	0	no	0	1	no	0	1	don_t_know	0	0	0	1	i_do_not_know	0	0	0	1	use_the_right_hand_for_both_breasts
25	students	0	0	0	1	0	single	1	0	0	0						non_smoker	0	1	under_weight	1	0	0	0	more_than_5_km	0	1	0	i_have_not_children	0	0	1	yes	1	0	yes	1	0	from_age_20	1	0	0	0	monthly	0	1	0	0	use_the_right_hand_for_the_left_breast_a
[truncated: 51 more columns]
